# Supplementary material for: Spatially resolved quantification of wheat kernel vitreousness using hyperspectral imaging and spectral unmixing
Source: Front Plant Sci. 2026 May 18;17:1832288. doi: 10.3389/fpls.2026.1832288 (PMC13222845; doi:10.3389/fpls.2026.1832288)
Supplement: Supplementary Table S3 — Processed kernel-level and cultivar-level feature tables used for statistical analyses and figure generation, including measurements of vitreousness, creaseness, kernel hardness, protein content, and starch content. [file Table3.xlsx]

## Sheet: Observed Vitreousness
Cultivar	Evaluator 1	Evaluator 2	Evaluator 3		Mean
Ol	21.7729	16.6667	14.0774		17.5056
Geuru	58.8781	69.4444	58.0256		62.1161
Dahong	9.94632	9.43396	12.8169		10.7324
Chunggye	5.28284	6.71141	12.3483		8.1142
Eunpa	61.5079	61.0429	73.4917		65.3475
Tapdong	29.8708	33.3333	59.3194		40.8412
Namhae	10.8243	7.43243	9.95033		9.40236
Uri	2.11963	4.54545	8.63095		5.09868
Olgeuru	3.33188	11.8182	18.8589		11.3363
Alchan	4.86474	5.48387	6.84813		5.73225
Gobun	50.4095	44.2073	64.8319		53.1496
Sudun	34.9365	19.5205	39.1843		31.2138
Saeol	4.73669	0.316456	0.945904		1.99968
Jinpoom	27.7439	16.4596	49.5456		31.2497
Milsung	4.7603	1.04895	5.20119		3.67015
Joeun	47.1955	44.1176	77.5561		56.2897
Anbaek	40.625	36.2275	56.613		44.4885
Jopoom	31.875	23.4756	54.803		36.7179
Shinmichal	0.297619	0	0.595238		0.297619
Jonong	11.9178	4.49102	16.6423		11.0171
Shinmichal1	8.34182	2.09581	7.99622		6.14461
Joongmo2017	43.9519	50.6098	59.787		51.4496
Keumkang	39.2987	31.2121	52.5077		41.0062
Jokyung	46.5922	31.9876	60.4513		46.3437
Younbaek	29.7837	33.5366	49.6723		37.6642
Joongmo2012	17.6677	10.241	22.2791		16.7292
Joongmo2015	55.6705	63.4731	81.0366		66.7267

## Sheet: Predicted Vitreousness
Cultivar	kernel1	kernel2	kernel3	kernel4	kernel5	kernel6	kernel7	kernel8	kernel9	kernel10	kernel11	kernel12		Mean
Ol	80.3989	74.3092	53.26	68.8821	49.6431	66.7817	42.1223	56.2861	64.0596	54.4383	49.7182	81.4748		61.7812
Geuru	72.4683	90.167	93.6132	93.1282	100	83.3669	92.8174	89.5727	70.279	97.1959	77.308	70.2654		85.8485
Dahong	24.5159	51.5967	38.7786	50.7633	41.5759	33.5462	56.3032	40.9372	20.9672	72.1541	54.1139	75.1084		46.6967
Chunggye	68.9334	75.409	58.0553	46.7229	46.3404	50.8317	56.1392	19.3415	35.7765	42.3409	26.3875	58.0553		48.6945
Eunpa	85.5391	89.3473	87.2537	92.2094	87.8104	84.5828	93.9342	71.0817	90.4061	92.8515	86.2017	84.7263		87.162
Tapdong	78.5648	80.0505	85.4264	83.5753	92.1445	87.2298	40.1038	64.0254	25.7318	64.4967	69.7633	44.0077		67.9267
Namhae	42.3922	30.264	53.0961	13.9383	30.2777	3.27197	22.2822	7.00844	17.3981	45.7495	5.92575	36.101		25.6421
Uri	38.2219	57.0955	17.1078	41.0226	50.7224	13.8905	64.688	43.4304	41.3129	29.5912	28.0747	32.9075		38.1721
Olgeuru	54.9677	51.706	67.6355	66.9285	43.9837	11.7422	68.9197	63.6121	32.5694	69.9204	73.8174	52.0168		54.8183
Alchan	58.0792	59.3429	35.8995	29.3794	74.6952	61.3136	65.3643	54.1275	22.9687	30.9505	40.401	67.3589		49.99
Gobun	70.6172	78.476	89.1765	87.6089	68.3049	73.5066	69.6404	90.5154	80.8224	61.6039	69.5516	92.8447		77.7224
Sudun	65.6751	75.9008	91.7825	72.9977	64.4148	75.4329	79.5861	71.2046	63.9298	81.3587	67.6662	57.1877		72.2614
Saeol	52.331	51.566	33.618	74.8215	68.0146	54.493	49.527	45.9339	77.5163	49.0966	49.3152	51.5728		54.8172
Jinpoom	76.642	75.0777	62.97	36.2649	73.0353	52.0271	55.7874	79.0362	81.0581	21.9782	17.5313	58.7418		57.5125
Milsung	21.8074	56.187	31.2306	36.3776	15.5299	9.17381	58.6086	51.0844	47.3855	34.1303	38.362	37.6072		36.457
Joeun	84.395	82.3901	90.8911	95.2116	89.3541	95.133	81.9495	85.2147	94.6344	85.6552	76.5737	79.4699		86.7394
Anbaek	80.0027	72.0551	91.6459	26.2441	85.8226	42.44	49.9983	61.2282	12.1623	54.5545	57.6796	51.9758		57.1507
Jopoom	69.2578	79.0942	85.3513	86.574	79.4255	54.3427	66.5836	75.9794	74.9616	83.8382	72.2873	84.1525		75.9873
Shinmichal	29.943	26.4456	39.5403	9.38898	25.9264	38.2049	36.1659	18.8053	22.1319	21.5581	23.0677	26.5173		26.4746
Jonong	52.2798	29.9088	39.028	25.1921	69.2271	28.5665	32.7948	40.1107	15.0586	54.2812	30.7934	51.3166		39.0465
Shinmichal1	61.0711	52.1363	48.8985	51.788	61.0164	81.929	53.1439	50.7633	52.331	57.8162	52.2832	70.3473		57.7937
Joongmo2017	77.5949	73.6296	75.8325	61.6961	63.8341	54.756	63.6053	75.1767	83.5821	58.5334	60.7329	75.4056		68.6983
Keumkang	78.0047	71.4095	75.3612	63.7761	69.6711	68.7319	55.8523	78.0559	64.5548	70.7914	76.601	77.9535		70.8969
Jokyung	60.8525	75.7642	68.2674	62.4099	58.9774	57.905	65.1115	69.2032	59.6229	64.1654	75.631	59.6776		64.799
Younbaek	77.4343	43.6832	50.0837	46.4258	60.873	78.3019	45.688	17.0566	0	61.3682	60.8525	67.6082		50.7813
Joongmo2012	33.5087	37.7745	40.9304	44.3833	54.8892	34.7826	38.0819	34.5435	34.7758	35.5477	29.8098	44.8444		38.656
Joongmo2015	77.9637	74.48	87.3561	73.1207	79.8456	48.1437	68.8616	65.9722	79.5621	73.1412	75.1255	70.4327		72.8338

## Sheet: Hardness
	Rep. 1	Rep. 2	Rep. 3		Mean
Ol	33.31	31.76	38.04		34.37
Geuru	59.7625	59.5875	61.93		60.4267
Dahong	29.98	29.59	34.28		31.2833
Chunggye	31.47	31.63	34.845		32.6483
Eunpa	70.14	71.44	69.32		70.3
Tapdong	64.6275	61.9675	68.88		65.1583
Namhae	32.8	32.4	32.45		32.55
Uri	37.15	36.48	36.16		36.5967
Olgeuru	22.585	22.225	24.995		23.2683
Alchan	65.46	66.82	61.565		64.615
Gobun	63.735	64.155	68.885		65.5917
Sudun	60.865	61.215	71.71		64.5967
Saeol	19.135	19.095	21.2		19.81
Jinpoom	70.22	71.92	69.77		70.6367
Milsung	24.435	24.6975	25.325		24.8192
Joeun	69.58	69.3	72.565		70.4817
Anbaek	66.945	68.1	66.615		67.22
Jopoom	55.83	56.4	49.515		53.915
Shinmichal	28.635	28.6575	32.295		29.8625
Jonong	21.475	21.175	28.805		23.8183
Shinmichal1	67.02	67.16	80.41		71.53
Joongmo2017	50.9	50.2125	53.765		51.6258
Keumkang	45.31	46.83	48.815		46.985
Jokyung	59.5	57.0875	59.215		58.6008
Younbaek	60.57	59.115	61.98		60.555
Joongmo2012	23.06	23.93	17.8367		21.6089
Joongmo2015	63.195	63.585	67.0713		64.6171

## Sheet: Protein Content
	kernel1	kernel2	kernel3	kernel4	kernel5	kernel6	(mg/mg flour)	Mean
Ol	0.09022	0.10463	0.09064	0.10217	0.0911	0.08913		0.0946483
Geuru	0.089	0.08189	0.08525	0.09841	0.10941	0.09783		0.0936317
Dahong	0.09105	0.07952	0.07525	0.10526	0.08651	0.08142		0.0865017
Chunggye	0.11246	0.10112	0.09266	0.0799	0.10963	0.09554		0.0985517
Eunpa	0.08482	0.08861	0.0984	0.08277	0.10555	0.08776		0.0913183
Tapdong	0.08047	0.1205	0.0865	0.08107	0.08196	0.09391		0.090735
Namhae	0.08784	0.07678	0.09024	0.08073	0.08492	0.07651		0.0828367
Uri	0.06967	0.06609	0.06913	0.07484	0.0776	0.06661		0.0706567
Olgeuru	0.08267	0.10299	0.09054	0.08284	0.09403	0.08419		0.0895433
Alchan	0.08588	0.08012	0.08117	0.08646	0.10587	0.10052		0.0900033
Gobun	0.10553	0.09886	0.10504	0.11965	0.11218	0.09736		0.106437
Keumkang	0.12587	0.13416	0.12836	0.08932	0.10867	0.09719		0.113928
Sudun	0.09564	0.08862	0.11939	0.08487	0.07777	0.0944		0.0934483
Saeol	0.12195	0.10561	0.08583	0.1227	0.11414	0.1065		0.109455
Jinpoom	0.09414	0.08825	0.09544	0.09249	0.09412	0.10447		0.0948183
Milsung	0.10428	0.11022	0.08603	0.09296	0.09438	0.08699		0.09581
Joeun	0.07666	0.1129	0.09178	0.09128	0.09158	0.11695		0.0968583
Anbaek	0.08767	0.07449	0.07769	0.07244	0.09597	0.07412		0.0803967
Jopoom	0.08862	0.09396	0.10148	0.09301	0.13392	0.10936		0.103392
Shinmichal	0.05594	0.05975	0.07645	0.09004	0.06102	0.08366		0.0711433
Jonong	0.08074	0.07793	0.10991	0.06987	0.07729	0.07138		0.0811867
Jokyung	0.10692	0.13521	0.12996	0.103	0.09315	0.09337		0.110268
Younbaek	0.13256	0.06955	0.10271	0.09133	0.07675	0.07697		0.091645
Shinmichal1	0.07931	0.05879	0.07174	0.06662	0.08499	0.07186		0.0722183
Joongmo2012	0.09755	0.09099	0.12623	0.10972	0.0884	0.0849		0.0996317
Joongmo2015	0.08388	0.10312	0.10015	0.08568	0.10042	0.09922		0.0954117
Joongmo2017	0.10533	0.10021	0.11852	0.08457	0.11165	0.09434		0.102437

## Sheet: Starch Content
	kernel7	kernel8	kernel9	kernel10	kernel11	kernel12	(mg/mg flour)	Mean
Ol	0.84392	0.79796	0.77246	0.88253	0.84347	1.02632		0.86111
Geuru	0.866	0.76981	0.66608	0.78957	0.70807	0.84421		0.773957
Dahong	0.79959	0.85417	0.86948	0.96474	1.01256	0.85931		0.893308
Chunggye	0.7251	0.81793	0.86178	0.79156	0.67975	0.84347		0.786598
Eunpa	0.7725	0.89294	0.76663	0.80444	0.70506	0.85851		0.800013
Tapdong	0.85746	0.81	0.86937	0.80702	0.74659	0.84396		0.8224
Namhae	0.71674	0.82348	0.83661	0.82282	0.84036	0.84528		0.814215
Uri	0.71965	0.84711	0.71021	0.69714	0.71877	0.90431		0.766198
Olgeuru	0.783	0.753	0.659	0.596	0.705	0.633		0.688167
Alchan	0.788	0.804	0.83	0.793	0.791	0.805		0.801833
Gobun	0.871	0.82	0.792	0.797	0.785	0.826		0.815167
Keumkang	0.796	0.744	0.904	0.801	0.734	0.735		0.785667
Sudun	0.783	0.779	0.835	0.823	0.778	0.784		0.797
Saeol	0.75	0.676	0.664	0.555	0.662	0.836		0.6905
Jinpoom	0.885	0.774	0.762	0.843	0.783	0.752		0.799833
Milsung	0.628	0.755	0.736	0.814	0.689	0.768		0.731667
Joeun	0.658	0.70946	0.67598	0.68815	0.66385	0.71723		0.685445
Anbaek	0.75334	0.71547	0.75732	0.75694	0.74488	0.7585		0.747742
Jopoom	0.68669	0.7322	0.67965	0.72669	0.70819	0.65703		0.698408
Shinmichal	0.88318	0.75622	0.7974	0.81658	0.80921	0.80719		0.81163
Jonong	0.75703	0.75643	0.78202	0.70877	0.75309	0.72854		0.747647
Jokyung	0.84759	0.71379	0.72047	0.66349	0.67309	0.7365		0.725822
Younbaek	0.79894	0.79393	0.84793	0.71797	0.73793	0.73655		0.772208
Shinmichal1	0.82332	0.80025	0.77033	0.80371	0.79182	0.77356		0.793832
Joongmo2012	0.819	0.837	0.856	0.723	0.757	0.839		0.805167
Joongmo2015	0.603	0.6	0.642	0.814	0.89	0.735		0.714
Joongmo2017	0.498	0.842	0.492	0.89	0.565	0.638		0.654167

## Sheet: Crease morphology parameters
Parameter	01(Ol)_01	01(Ol)_02	01(Ol)_03	01(Ol)_04	01(Ol)_05	01(Ol)_06	01(Ol)_07	01(Ol)_08	01(Ol)_09	01(Ol)_10	01(Ol)_11	01(Ol)_12	01(Ol)_13	01(Ol)_14	01(Ol)_15	01(Ol)_16	01(Ol)_17	01(Ol)_19	01(Ol)_20	01(Ol)_21	02(Geuru)_01	02(Geuru)_02	02(Geuru)_03	02(Geuru)_04	02(Geuru)_05	02(Geuru)_06	02(Geuru)_07	02(Geuru)_08	02(Geuru)_09	02(Geuru)_10	02(Geuru)_11	02(Geuru)_12	02(Geuru)_13	02(Geuru)_14	02(Geuru)_15	02(Geuru)_16	02(Geuru)_17	02(Geuru)_18	02(Geuru)_19	02(Geuru)_20	02(Geuru)_22	02(Geuru)_23	02(Geuru)_24	03(Dahong)_01	03(Dahong)_02	03(Dahong)_03	03(Dahong)_04	03(Dahong)_05	03(Dahong)_06
CD(manual)	710.667	699.333	608.667	612	593.333	614	666	675	556.667	600	714	595.333	460	684.667	653	555	759.333	792	790.333	796.333	639.333	635.333	556.333	526.333	530	786	710.667	788.667	645.333	531.333	546	721	719	581.333	761.667	578.333	550.667	821	740.333	775	741.333	560.333	532.333	639.333	635.333	556.333	526.333	530	786
CD(code)	634.47	664.81	606.38	571.15	563.17	568.45	591.28	624.67	560.5	627.69	688.91	499.33	550.21	624.43	630.53	626.88	736.6	758.9	805.91	765.45	629.5	603.63	589.85	572.8	542.6	633.16	755.71	665.92	586.28	562.9	620.39	612.71	650.02	572.16	724.9	671.79	538.39	715.79	627.55	580.9	697.43	645.44	555.33	534.78	565.03	596.25	595.06	523.8	539.12
CW	598.36	588.34	643.57	504.45	607.29	473.09	623.35	607.71	552.54	798.29	729.43	544.44	376.81	659.96	625.47	463.13	837.91	593.18	611.48	619.63	560.69	675.92	720.11	536.64	534.13	555.48	620.66	448.32	387.01	524.13	660.72	582.22	717.24	254.4	717.11	508.95	330.07	686.39	496.04	819.61	481.5	669.02	333.57	504.24	440.78	633.33	594.39	596.53	579.64
GW	1346.29	1335.13	1182.05	1164.14	1173.22	1178.49	1269.75	1270.34	1183.88	1162.31	1248.38	1129.71	1020.86	1311.53	1330.41	1267.47	1542.43	1512.33	1518.16	1559.44	1350.44	1303.75	1364.68	1186.96	1157.85	1369.2	1386.75	1217.57	1167.38	1297.67	1284.2	1305.89	1313.51	1289.08	1323.6	1312.45	1254.97	1291.56	1371.93	1401.65	1358.14	1273.41	1347.16	1157.6	1140.32	1270.12	1237.34	1185.12	1189.71
GT	1183.02	1169.78	1065.58	1072.45	997.46	1017.44	1116.68	1128.87	1000.05	1056.9	1220.1	943.14	1032	1091.83	1110.74	1277.46	1313.55	1366.43	1421.06	1398.64	1179.92	1089.49	1138.63	1054.16	1046.77	1274.82	1342.85	1242.86	1014.4	1097.9	1106.14	1166.98	1198.82	1098.93	1238.17	1204.56	1148.93	1241.58	1305.75	952.4	1293.14	1281.24	995.54	1016.58	1019.41	1132.44	1119.66	1051.71	1064.09
SA	1248328	1243133	988716	1001664	920063	901432	1078108	1104717	934487	980761	1189899	866746	803510	1138300	1102439	1189460	1578480	1647799	1723555	1703080	1223669	1113921	1182216	973872	893379	1297310	1403621	1209942	876511	1081312	1139688	1200996	1217842	1058589	1174038	1199383	973300	1251365	1289332	827038	1414602	1222229	922814	889476	862343	1106821	1088666	932219	917709
CA	26770	31240	35404	18415.5	33944.5	34008.5	20513	36666.5	29644.5	50233	47878.5	20100	21248	47233	41554.5	19904.5	48905	35942	39817.5	34112.5	22328	28687	46921.5	22113	22422	31008	45292.5	25387	54793.5	24782.5	33982.5	30686	31748	11797.5	76576	33971	13670.5	50061.5	25886.5	166601	28582	26987.5	25864	16788	20138.5	17654.5	15791	20173.5	21501.5
[truncated: 584 more columns]

## Sheet: External morphology parameters
Parameter	Ol-1	Ol-2	Ol-3	Ol-4	Ol-5	Ol-6	Ol-7	Ol-8	Ol-9	Ol-10	Ol-11	Ol-12	Geuru-1	Geuru-2	Geuru-3	Geuru-4	Geuru-5	Geuru-6	Geuru-7	Geuru-8	Geuru-9	Geuru-10	Geuru-11	Geuru-12	Dahong-1	Dahong-2	Dahong-3	Dahong-4	Dahong-5	Dahong-6	Dahong-7	Dahong-8	Dahong-9	Dahong-10	Dahong-11	Dahong-12	Chunggye-1	Chunggye-2	Chunggye-3	Chunggye-4	Chunggye-5	Chunggye-6	Chunggye-7	Chunggye-8	Chunggye-9	Chunggye-10	Chunggye-11	Chunggye-12	Eunpa-1
GL	5.74722	6.56059	6.28317	6.02624	5.98767	6.61973	6.93892	5.98251	5.59484	7.18449	6.79277	6.91168	6.05342	6.58078	6.91035	6.07039	6.33679	7.36818	6.54373	6.21032	5.49486	6.79054	6.12146	6.1883	6.39733	5.78867	6.42481	6.82776	6.53969	6.04676	7.78132	6.0655	6.99949	6.51296	6.46759	6.34465	6.00201	6.45003	7.14631	6.12079	6.5311	6.68053	6.28104	7.05502	5.78808	7.64584	7.16274	6.42386	6.98893
GW	2.68029	2.57034	2.99244	3.19129	2.90133	3.00655	3.09636	3.01614	2.61497	3.08704	2.78943	3.15883	3.25594	3.16168	3.08492	2.68148	2.96964	3.15376	2.91671	3.01359	2.68677	3.04067	2.87719	2.90469	3.41242	2.98631	3.04347	3.2347	3.19743	3.24455	2.87472	2.8391	3.08303	3.35819	3.19411	2.81201	3.27122	2.93979	2.38622	2.90828	3.17663	3.04885	3.34139	3.2583	3.48929	2.91126	3.26568	2.93794	3.05343
GP	13.8974	15.0379	15.0379	14.8152	14.2776	15.5756	16.4934	14.6578	13.2946	16.7161	15.8905	16.3359	14.9727	15.8905	16.3359	14.2776	15.1032	17.2537	15.5103	15.2876	13.2946	15.9557	14.6578	14.9727	15.9557	14.2124	15.3529	16.3359	15.9557	14.9727	17.4764	14.4351	16.4934	15.8905	15.5756	14.8805	15.1954	15.3529	15.4833	14.9727	15.4181	15.9557	15.733	16.7161	15.2876	17.4764	16.8735	15.0379	16.4934
GA	11.9956	13.2241	14.7416	15.1029	13.6576	15.6087	16.8372	14.0912	11.4175	17.4153	14.8139	17.1263	15.4642	16.3314	16.6927	12.7905	14.6693	18.2102	14.9584	14.6693	11.562	16.1868	13.8022	14.0912	17.1263	13.5131	15.3197	17.2708	16.4036	15.392	17.4876	13.5131	16.9095	17.1263	16.1868	13.9467	15.392	14.8861	13.3686	13.9467	16.2591	15.9701	16.4036	17.9934	15.7533	17.4153	18.2825	14.7416	16.6927
AR	2.14425	2.55242	2.09968	1.88834	2.06377	2.20177	2.24099	1.9835	2.13954	2.32731	2.43519	2.18805	1.85919	2.08142	2.24004	2.26382	2.13386	2.33631	2.24353	2.06077	2.04515	2.23324	2.12758	2.13045	1.87472	1.9384	2.11102	2.11079	2.04529	1.86366	2.70681	2.13642	2.27033	1.93942	2.02485	2.25627	1.83479	2.19404	2.99482	2.10461	2.05598	2.19116	1.87977	2.16525	1.65881	2.6263	2.19334	2.18652	2.28888
GC	0.780481	0.73485	0.819177	0.864675	0.841928	0.808518	0.777788	0.824181	0.811768	0.7832	0.737229	0.806466	0.866836	0.81275	0.786049	0.788472	0.808136	0.768706	0.78136	0.788749	0.822043	0.798984	0.807275	0.789874	0.845354	0.840682	0.816733	0.813272	0.809685	0.862785	0.719508	0.814943	0.781126	0.852308	0.838463	0.791495	0.837682	0.793618	0.700756	0.781773	0.859498	0.788284	0.832769	0.809199	0.84703	0.716535	0.806923	0.819177	0.771111
[truncated: 303 more columns]
