# Supplementary material for: Spatially resolved quantification of wheat kernel vitreousness using hyperspectral imaging and spectral unmixing
Source: Front Plant Sci. 2026 May 18;17:1832288. doi: 10.3389/fpls.2026.1832288 (PMC13222845; doi:10.3389/fpls.2026.1832288)
Supplement: Supplementary Code S1 — Python scripts for RGB-based creaseness analysis. This file contains scripts for RGB image preprocessing, kernel segmentation, crease detection, and extraction of geometric features used for creaseness quantification. [file DataSheet3.zip]

Archive with 2 entries (2 files):
- SupplCode2_HSI_vitreousness_analysis.py
- SupplCode1_RGB_Creaseness_analysis3.py
