# Supplementary material for: Spatially resolved quantification of wheat kernel vitreousness using hyperspectral imaging and spectral unmixing
Source: Front Plant Sci. 2026 May 18;17:1832288. doi: 10.3389/fpls.2026.1832288 (PMC13222845; doi:10.3389/fpls.2026.1832288)
Supplement: Supplementary Code S1 — Python scripts for RGB-based creaseness analysis. This file contains scripts for RGB image preprocessing, kernel segmentation, crease detection, and extraction of geometric features used for creaseness quantification. [file DataSheet3.zip › SupplCode2_HSI_vitreousness_analysis.py]

import os
import glob
import re
import cv2
import numpy as np
import pandas as pd
import matplotlib.pyplot as plt
from matplotlib.colors import ListedColormap, BoundaryNorm
from matplotlib import patheffects as pe
from scipy.signal import savgol_filter
from scipy.spatial.distance import cdist
from scipy.ndimage import binary_fill_holes
from skimage.measure import label, regionprops
from skimage.morphology import remove_small_objects, rectangle, binary_opening, medial_axis
from sklearn.decomposition import PCA
from sklearn.ensemble import RandomForestRegressor
from sklearn.metrics import r2_score
import joblib
from pathlib import Path

# ====================================================
# [설정] 사용자 경로 및 파라미터
# ====================================================
root_dir = r'D:\Vitreousness_CODE'  # 데이터가 있는 최상위 폴더

# [Step 9] 학습용 실측 데이터 경로
measured_data_path = r'D:\Vitreousness_CODE\Measured Value\Measured_vitreousness.xlsx'

# [폴더명 설정] 처리 순서대로 번호 부여
dir_step1 = '01_Individual_20EMs'
dir_step2 = '02_Combined_20EMs_Result'
dir_step3 = '03_Prime_20EMs_Selection'
dir_step4 = '04_ROI_Generation'
dir_step5 = '05_ROI_10EMs_Analysis'
dir_step6 = '06_Combined_10EMs_Result'
dir_step7 = '07_Final_ROI_10EMs'
dir_step8 = '08_Final_Distribution_Analysis'
dir_step9 = '09_RF_Training_Result' # Step 9 결과

# [공통] PPI 및 전처리 설정
N_ENDMEMBERS = 20         # Step 1용
N_ENDMEMBERS_ROI = 10     # Step 5, 7용
NUM_ITERATIONS = 10000
SUBSAMPLE_PIXELS = 150_000
EDGE_TRIM = 10
ROTATE_K = 3

# [Step 4] ROI 생성용 설정
SELECTED_FEM_NUMS = [4, 5, 6, 7, 10, 14, 15, 16, 17]
RIGHT_CLICK_FEM_NUM = SELECTED_FEM_NUMS[0]     
SMOOTH_WIN = 11
SMOOTH_POLY = 3
BACKGROUND_EPS = 1e-12
MIN_COLONY_PIXELS = 10

# 시각화 설정
plt.rcParams['font.family'] = 'Malgun Gothic'
plt.rcParams['axes.unicode_minus'] = False

# ====================================================
# [함수 정의] 공통 유틸리티
# ====================================================
def build_fixed_cmap(n):
    base = plt.get_cmap('tab20').colors
    if n > 20: colors = base * (n//20 + 1)
    else: colors = base
    colors = colors[:n]
    cmap = ListedColormap(colors, name=f'EM_fixed_{n}')
    return cmap

EM_COLOR_20 = [plt.get_cmap('tab20')(i) for i in range(20)]
EM_COLOR_10 = [plt.get_cmap('tab10')(i) for i in range(10)]

def read_envi_header(hdr_path):
    header, key, buf, collecting = {}, None, [], False
    with open(hdr_path, 'r', encoding='utf-8', errors='ignore') as f:
        for raw in f:
            line = raw.strip()
            if collecting:
                buf.append(line)
                if '}' in line:
                    value = ' '.join(buf); s, e = value.find('{'), value.rfind('}')
                    header[key] = value[s+1:e].strip(); key, buf, collecting = None, [], False
                continue
            if '=' not in line: continue
            k, v = line.split('=', 1); k, v = k.strip().lower(), v.strip()
            if v.startswith('{') and not v.endswith('}'): key, buf, collecting = k, [v], True
            elif v.startswith('{') and v.endswith('}'): header[k] = v[1:-1].strip()
            else: header[k] = v
    for k in list(header.keys()):
        if k in ['samples','lines','bands','data type','header offset']:
            try: header[k] = int(str(header[k]).strip())
            except: pass
        elif k == 'interleave' and isinstance(header[k], str): header[k] = header[k].lower()
    return header

def extract_wavelengths(meta, bands):
    wl_raw = meta.get('wavelength', '') or ''
    nums = re.findall(r'[-+]?\d*\.?\d+(?:[eE][-+]?\d+)?', wl_raw)
    vals = []
    for x in nums:
        try: vals.append(float(x))
        except: pass
    if len(vals) == bands: arr = np.array(vals, dtype=float)
    elif len(vals) > bands: arr = np.array(vals[:bands], dtype=float)
    else: return [f'band_{i}' for i in range(bands)], np.arange(bands, dtype=float)
    unit = (meta.get('wavelength units', '') or '').strip()
    labels = [f'{v:g} {unit}' if unit else f'{v:g}' for v in arr]
    return labels, arr

def load_envi_cube(dat_path, meta):
    H = int(meta.get('lines', 512)); W = int(meta.get('samples', 512)); B = int(meta.get('bands', 204))
    dtype_map = {1:np.uint8, 2:np.int16, 3:np.int32, 4:np.float32, 5:np.float64, 12:np.uint16, 13:np.uint32, 14:np.int64, 15:np.uint64}
    dtype = dtype_map.get(int(meta.get('data type', 4)), np.float32)
    interleave = (meta.get('interleave', 'bil') or 'bil').lower()
    raw = np.fromfile(dat_path, dtype=dtype)
    if interleave == 'bil': cube = raw.reshape((H, B, W)).transpose(0, 2, 1)
    elif interleave in ('bsq', 'bip'): cube = raw.reshape((H, W, B))
    else: raise ValueError(f'미지원 interleave: {interleave}')
    return cube

def calculate_ppi_indices(data_matrix, num_endmembers=10, num_iterations=10000, random_seed=42):
    rng = np.random.RandomState(random_seed)
    p2 = PCA(n_components=2).fit_transform(data_matrix)
    counts = np.zeros(p2.shape[0], dtype=float)
    for _ in range(num_iterations):
        v = rng.randn(2)
        proj = p2 @ v
        counts[np.argmax(proj)] += 1
        counts[np.argmin(proj)] += 1
    return np.argsort(counts)[-num_endmembers:]

def parse_wavelength_col(col_name):
    s = str(col_name).strip()
    m = re.search(r'[-+]?\d*\.?\d+(?:[eE][-+]?\d+)?', s)
    return float(m.group(0)) if m else None

def remove_linear_background(mask_bool, min_spot_area=70, min_line_len=2, max_line_width_px=4.5, se_len=80):
    if mask_bool.dtype != bool: mask_bool = mask_bool.astype(bool)
    clean = remove_small_objects(mask_bool, min_size=min_spot_area, connectivity=2)
    if not clean.any(): return clean
    horiz = binary_opening(clean, rectangle(1, se_len))
    vert  = binary_opening(clean, rectangle(se_len, 1))
    clean[horiz | vert] = False
    if not clean.any(): return clean
    lbl = label(clean, connectivity=2)
    to_remove = []
    for lab_id in range(1, lbl.max() + 1):
        comp = (lbl == lab_id)
        skel, dist = medial_axis(comp, return_distance=True)
        L = int(skel.sum())
        if L == 0: continue
        widths = 2.0 * dist[skel]
        width95 = float(np.percentile(widths, 95)) if widths.size else 0.0
        if (L >= min_line_len) and (width95 <= max_line_width_px):
            to_remove.append(lab_id)
    if to_remove: clean[np.isin(lbl, to_remove)] = False
    return clean

def mpl_colors_to_bgr(cols):
    arr = (np.array(cols)*255).astype(np.uint8)
    return arr[:, ::-1]

def number_colonies_left_to_right(colony_mask):
    lbl = label(colony_mask, connectivity=2)
    props = regionprops(lbl)
    if not props: return lbl, {}
    recs, minors = [], []
    for p in props:
        if p.area <= 0: continue
        (r, c) = p.centroid
        m = getattr(p, 'minor_axis_length', None)
        if m is None or m == 0: m = 0.5*((p.bbox[2]-p.bbox[0]) + (p.bbox[3]-p.bbox[1]))
        recs.append((p.label, float(r), float(c)))
        minors.append(float(m))
    if not recs: return lbl, {}
    row_thresh = max(8.0, 0.6 * (np.median(minors) if minors else 20.0))
    recs.sort(key=lambda t: t[1])
    rows, cur, last_y = [], [], None
    for lab, y, x in recs:
        if (last_y is None) or (abs(y - last_y) <= row_thresh):
            cur.append((lab, y, x))
            last_y = y if last_y is None else (last_y*0.7 + y*0.3)
        else:
            rows.append(cur); cur = [(lab, y, x)]; last_y = y
    if cur: rows.append(cur)
    mapping, n = {}, 1
    for row in rows:
        row.sort(key=lambda t: t[2])
        for lab, y, x in row:
            mapping[lab] = n; n += 1
    return lbl, mapping

def nearest_band_match(src_waves, tgt_waves):
    diff = np.abs(src_waves[:, None] - tgt_waves[None, :])
    idx = diff.argmin(axis=0)
    max_delta = diff[idx, np.arange(tgt_waves.size)].max()
    return idx, float(max_delta)

def find_coord_cols(df: pd.DataFrame):
    lower_map = {str(c).lower(): c for c in df.columns}
    y_keys = ['y', 'row', 'r', 'i']
    x_keys = ['x', 'col', 'c', 'j']
    for yk in y_keys:
        for xk in x_keys:
            if yk in lower_map and xk in lower_map:
                return lower_map[yk], lower_map[xk]
    if 'Y' in df.columns and 'X' in df.columns:
        return 'Y', 'X'
    raise KeyError("좌표 열을 찾지 못했습니다.")

# ====================================================
# 메인 실행 블록
# ====================================================
if __name__ == "__main__":
    
    # ------------------------------------------------
    # [Step 1] 개별 영상 PPI 엔드멤버 추출
    # ------------------------------------------------
    print("\n" + "="*60)
    print(f"[Step 1] 개별 영상 PPI 엔드멤버 추출")
    print("="*60)

    save_path_s1 = os.path.join(root_dir, dir_step1)
    if not os.path.exists(save_path_s1): os.makedirs(save_path_s1)

    ignore_dirs = [dir_step1, dir_step2, dir_step3, dir_step4, dir_step5, dir_step6, dir_step7, dir_step8, dir_step9]
    
    for dirpath, dirnames, filenames in os.walk(root_dir):
        if any(ig in dirpath for ig in ignore_dirs): continue

        hdr_list = sorted(glob.glob(os.path.join(dirpath, "*.hdr")))
        if not hdr_list: continue

        for hdr_path in hdr_list:
            stem = os.path.splitext(os.path.basename(hdr_path))[0]
            dat_path = os.path.join(dirpath, f"{stem}.dat")
            if not os.path.exists(dat_path): continue
            
            target_xlsx = os.path.join(save_path_s1, f"{stem}_{N_ENDMEMBERS}EMs.xlsx")
            if os.path.exists(target_xlsx):
                print(f"  [건너뜀] 이미 존재: {stem}")
                continue

            print(f"  ▶ [Step 1] 처리 중: {stem}")
            try:
                meta = read_envi_header(hdr_path)
                cube = load_envi_cube(dat_path, meta)
                if ROTATE_K: cube = np.rot90(cube, k=ROTATE_K)
                H, W, B = cube.shape
                data = cube.reshape(-1, B).astype(np.float32)
                band_slice = slice(EDGE_TRIM, B - EDGE_TRIM) if B > 2*EDGE_TRIM else slice(None)
                data = data[:, band_slice]
                nb = data.shape[1]
                
                win = min(31, nb // 2 * 2 + 1); poly = 3 if nb >= 4 else 2
                data_smooth = savgol_filter(data, window_length=win, polyorder=poly, axis=1)
                wl_labels_all, wl_vals_all = extract_wavelengths(meta, B)
                wl_vals = wl_vals_all[band_slice] if isinstance(wl_vals_all, np.ndarray) else np.arange(nb)

                N = data_smooth.shape[0]
                if (SUBSAMPLE_PIXELS is not None) and (N > SUBSAMPLE_PIXELS):
                    rng = np.random.RandomState(42)
                    idx_sample = rng.choice(N, size=SUBSAMPLE_PIXELS, replace=False)
                    data_for_ppi = data_smooth[idx_sample]
                    em_idx_local = calculate_ppi_indices(data_for_ppi, N_ENDMEMBERS, NUM_ITERATIONS, 42)
                    em_idx_global = idx_sample[em_idx_local]
                else:
                    em_idx_global = calculate_ppi_indices(data_smooth, N_ENDMEMBERS, NUM_ITERATIONS, 42)

                endmembers = data_smooth[em_idx_global]
                
                em_df = pd.DataFrame(endmembers, columns=wl_vals)
                em_df.insert(0, 'Endmember_ID', [f'EM{i+1}' for i in range(N_ENDMEMBERS)])
                em_df.to_excel(target_xlsx, index=False)
                
                plt.figure(figsize=(10, 5))
                for i in range(N_ENDMEMBERS):
                    plt.plot(wl_vals, endmembers[i], color=EM_COLOR_20[i])
                plt.title(f'[{stem}] Spectra')
                plt.tight_layout()
                plt.savefig(os.path.join(save_path_s1, f"{stem}_Spectrum.png"))
                plt.close()

            except Exception as e:
                print(f"    [Step 1 에러] {e}")

    # ------------------------------------------------
    # [Step 2] 엑셀 파일 병합
    # ------------------------------------------------
    print("\n" + "="*60)
    print(f"[Step 2] 엑셀 파일 병합")
    print("="*60)

    save_path_s2 = os.path.join(root_dir, dir_step2)
    if not os.path.exists(save_path_s2): os.makedirs(save_path_s2)
    
    combined_filepath = os.path.join(save_path_s2, "Combined_20EMs.xlsx")
    
    if os.path.exists(combined_filepath):
        print(f"  [건너뜀] 병합 파일 존재: {combined_filepath}")
    else:
        combined_list = []
        if os.path.exists(save_path_s1):
            for f in os.listdir(save_path_s1):
                if "20EMs" in f and f.lower().endswith('.xlsx'):
                    try:
                        df = pd.read_excel(os.path.join(save_path_s1, f))
                        df["Source_File"] = f.replace(f"_{N_ENDMEMBERS}EMs.xlsx", "")
                        combined_list.append(df)
                    except: pass
        if combined_list:
            combined_df = pd.concat(combined_list, ignore_index=True)
            cols = list(combined_df.columns)
            if "Source_File" in cols:
                cols.insert(0, cols.pop(cols.index("Source_File")))
                combined_df = combined_df[cols]
            combined_df.to_excel(combined_filepath, index=False)
            print(f"  [완료] 병합 파일 저장")
        else:
            print("  [경고] 병합할 파일이 없어 중단합니다.")
            if not os.path.exists(combined_filepath): exit()

    # ------------------------------------------------
    # [Step 3] 최종 엔드멤버 선별
    # ------------------------------------------------
    print("\n" + "="*60)
    print(f"[Step 3] 최종 엔드멤버 선별")
    print("="*60)

    save_path_s3 = os.path.join(root_dir, dir_step3)
    if not os.path.exists(save_path_s3): os.makedirs(save_path_s3)
    
    final_em_filepath = os.path.join(save_path_s3, "Prime_20EMs.xlsx")
    
    if os.path.exists(final_em_filepath):
        print(f"  [건너뜀] 최종 EM 파일 존재: {final_em_filepath}")
    else:
        try:
            if not os.path.exists(combined_filepath):
                print("  [오류] 병합 파일 없음.")
                exit()

            df_comb = pd.read_excel(combined_filepath)
            meta_cols = {"Endmember_ID", "Source", "Source_File", "Final_EM_ID", "Original_EM_ID", "File", "Stem"}
            drop_c = [c for c in meta_cols if c in df_comb.columns]
            spec_df = df_comb.drop(columns=drop_c, errors="ignore").select_dtypes(include=[np.number])
            try: spec_df = spec_df[sorted(spec_df.columns, key=parse_wavelength_col)]
            except: pass
            valid_idx = spec_df.index[np.isfinite(spec_df.to_numpy()).all(axis=1)]
            
            if len(valid_idx) >= N_ENDMEMBERS:
                X = spec_df.loc[valid_idx].to_numpy(dtype=np.float32)
                final_idx_local = calculate_ppi_indices(X, N_ENDMEMBERS, 1000, 42)
                final_idx_global = valid_idx[final_idx_local]
                final_ems = X[final_idx_local]
                final_df = pd.DataFrame(final_ems, columns=spec_df.columns)
                final_df.insert(0, "Final_EM_ID", [f"FEM{i+1}" for i in range(N_ENDMEMBERS)])
                if "Source_File" in df_comb.columns:
                    final_df["Original_Source"] = df_comb.loc[final_idx_global, "Source_File"].values
                final_df.to_excel(final_em_filepath, index=False)
                print(f"  [완료] 최종 EM 저장")
            else:
                print("  [오류] 데이터 부족"); exit()
        except Exception as e:
            print(f"  [Step 3 에러] {e}"); exit()

    # ------------------------------------------------
    # [Step 4] ROI 생성 및 픽셀 추출
    # ------------------------------------------------
    print("\n" + "="*60)
    print(f"[Step 4] ROI 생성 및 저장 (사용자 편집)")
    print("  * 주의: OpenCV 창이 뜨면 편집 후 [Enter]를 눌러야 다음으로 넘어갑니다.")
    print("="*60)

    save_path_s4 = os.path.join(root_dir, dir_step4)
    if not os.path.exists(save_path_s4): os.makedirs(save_path_s4)

    if not os.path.exists(final_em_filepath): print("  [오류] Final 20EMs 파일 없음."); exit()
    final_df = pd.read_excel(final_em_filepath)
    ID_COL = None
    for cand in ["Final_EM_ID", "Endmember_ID", "EM_ID"]:
        if cand in final_df.columns: ID_COL = cand; break
    spec_df = final_df.select_dtypes(include=[np.number])
    try: spec_df = spec_df[sorted(spec_df.columns, key=parse_wavelength_col)]
    except: pass
    em_labels = final_df[ID_COL].astype(str).tolist() if ID_COL else [f'FEM{i+1}' for i in range(len(final_df))]
    em_all = spec_df.to_numpy(dtype=np.float32)
    wl_final = np.array([parse_wavelength_col(c) for c in spec_df.columns], dtype=float)
    K, NB = em_all.shape

    selected_idx = [n-1 for n in SELECTED_FEM_NUMS if 1 <= n <= K]
    remap = -np.ones(K, dtype=int)
    for j, i in enumerate(selected_idx): remap[i] = j
    tab20 = list(plt.get_cmap('tab20').colors)
    palette_sel_bgr = mpl_colors_to_bgr([tab20[i % 20] for i in range(len(selected_idx))])
    cmap_sel = ListedColormap([tab20[i % 20] for i in range(len(selected_idx))])

    for dirpath, dirnames, filenames in os.walk(root_dir):
        if any(ig in dirpath for ig in ignore_dirs): continue
        hdr_list = sorted(glob.glob(os.path.join(dirpath, "*.hdr")))
        for hdr_path in hdr_list:
            stem = os.path.splitext(os.path.basename(hdr_path))[0]
            dat_path = os.path.join(dirpath, f"{stem}.dat")
            if not os.path.exists(dat_path): continue
            final_xlsx_path = os.path.join(save_path_s4, f"{stem}_EM_Sel_pix_Raw.xlsx")
            if os.path.exists(final_xlsx_path): print(f"  [건너뜀] ROI 결과 존재: {stem}"); continue

            print(f"\n  ▶ [Step 4] 처리 중: {stem}")
            try:
                meta = read_envi_header(hdr_path)
                cube = load_envi_cube(dat_path, meta)
                if ROTATE_K: cube = np.rot90(cube, k=ROTATE_K)
                H, W, B = cube.shape
                wl_cube = extract_wavelengths(meta, B)[1]
                diff = np.abs(wl_cube[:, None] - wl_final[None, :])
                band_idx = diff.argmin(axis=0)
                cube_match = cube[:, :, band_idx]
                data = cube_match.reshape(-1, NB).astype(np.float32)
                valid_mask = np.sum(np.abs(data), axis=1) > BACKGROUND_EPS
                if not valid_mask.any(): continue
                data_valid = data[valid_mask]
                win = SMOOTH_WIN if NB >= SMOOTH_WIN else (max(3, NB//2*2+1)); poly = min(SMOOTH_POLY, win-1)
                data_smooth = savgol_filter(data_valid, window_length=win, polyorder=poly, axis=1)
                smooth_flat = np.full((H*W, NB), np.nan, dtype=np.float32)
                smooth_flat[valid_mask] = data_smooth
                smooth_cube = smooth_flat.reshape(H, W, NB)
                dists = cdist(data_smooth, em_all)
                assigned_valid = np.argmin(dists, axis=1).astype(np.int32)
                dist_map = np.full((H*W,), fill_value=-1, dtype=int)
                dist_map[valid_mask] = assigned_valid
                dist_map = dist_map.reshape(H, W)
                mask_sel_all = np.isin(dist_map, selected_idx)
                keep_mask = remove_linear_background(mask_sel_all)
                dist_work = -np.ones_like(dist_map, dtype=np.int32)
                dist_work[keep_mask & mask_sel_all] = dist_map[keep_mask & mask_sel_all]

                RIGHT_CLICK_GLOBAL = selected_idx[0]
                if (RIGHT_CLICK_FEM_NUM - 1) in selected_idx: RIGHT_CLICK_GLOBAL = RIGHT_CLICK_FEM_NUM - 1
                scale = min(1.0, 1100 / max(H, W))
                disp_w, disp_h = int(round(W * scale)), int(round(H * scale))
                
                def colorize_selected_map(dmap):
                    sel = remap[dmap]; Ksel = palette_sel_bgr.shape[0]
                    lut = np.zeros((Ksel + 1, 3), dtype=np.uint8)
                    lut[:Ksel] = palette_sel_bgr; lut[Ksel] = np.array([255, 255, 255], np.uint8)
                    lab = sel.copy(); lab[lab < 0] = Ksel
                    return lut[lab]

                state = {'cur_x': W//2, 'cur_y': H//2, 'need_redraw': True}
                EDIT_WIN = f"Editor: {stem} (Enter to Finish)"
                cv2.namedWindow(EDIT_WIN, cv2.WINDOW_NORMAL)
                def on_mouse(event, mx, my, flags, param):
                    ix, iy = int(round(mx/scale)), int(round(my/scale))
                    ix, iy = max(0, min(ix, W-1)), max(0, min(iy, H-1))
                    state['cur_x'], state['cur_y'] = ix, iy
                    x0, y0 = max(0, ix-2), max(0, iy-2); x1, y1 = min(W-1, ix+2), min(H-1, iy+2)
                    if event == cv2.EVENT_LBUTTONDOWN or (event == cv2.EVENT_MOUSEMOVE and flags & cv2.EVENT_FLAG_LBUTTON):
                        dist_work[y0:y1+1, x0:x1+1] = -1; state['need_redraw'] = True
                    elif event == cv2.EVENT_RBUTTONDOWN or (event == cv2.EVENT_MOUSEMOVE and flags & cv2.EVENT_FLAG_RBUTTON):
                        dist_work[y0:y1+1, x0:x1+1] = RIGHT_CLICK_GLOBAL; state['need_redraw'] = True
                cv2.setMouseCallback(EDIT_WIN, on_mouse)
                print("  [입력 대기] 편집 후 'Enter' 키를 누르세요.")
                while True:
                    if state['need_redraw']:
                        disp = cv2.resize(colorize_selected_map(dist_work), (disp_w, disp_h), interpolation=cv2.INTER_NEAREST)
                        cx, cy = int(state['cur_x']*scale), int(state['cur_y']*scale)
                        cv2.rectangle(disp, (cx-2, cy-2), (cx+2, cy+2), (0,0,255), 1)
                        cv2.imshow(EDIT_WIN, disp); state['need_redraw'] = False
                    key = cv2.waitKey(20) & 0xFF
                    if key in (13, 10): break 
                cv2.destroyWindow(EDIT_WIN)

                sel_idx_map = remap[dist_work]
                colony_mask = sel_idx_map >= 0
                lbl_img, lbl_to_num = number_colonies_left_to_right(colony_mask)
                
                masked_map_sel = np.ma.masked_less(sel_idx_map, 0)
                fig, ax = plt.subplots(figsize=(10, 8))
                im = ax.imshow(masked_map_sel, cmap=cmap_sel, interpolation='nearest', vmin=0, vmax=len(selected_idx)-1)
                ax.set_title(f"ROI Map - {stem}"); plt.axis('off')
                props = regionprops(lbl_img)
                for p in props:
                    num = lbl_to_num.get(p.label)
                    if num:
                        r, c = p.centroid
                        txt = ax.text(c, r, str(num), color='yellow', fontsize=10, ha='center', va='center', weight='bold')
                        txt.set_path_effects([pe.Stroke(linewidth=2.2, foreground='black'), pe.Normal()])
                plt.savefig(os.path.join(save_path_s4, f"{stem}_ROI_Map.png")); plt.close()

                colony_mask_filled = binary_fill_holes(colony_mask)
                lbl_filled = label(colony_mask_filled, connectivity=2)
                filled_to_num = {}
                for lab_id in range(1, lbl_filled.max()+1):
                    mask_f = (lbl_filled == lab_id); orig = lbl_img[mask_f]; orig = orig[orig > 0]
                    if orig.size > 0: mode_lab = np.bincount(orig).argmax(); filled_to_num[lab_id] = lbl_to_num.get(mode_lab, -1)
                    else: filled_to_num[lab_id] = -1
                ys, xs = np.where(colony_mask_filled)
                lab_ids = lbl_filled[ys, xs]
                colony_nums = np.array([filled_to_num.get(l, -1) for l in lab_ids], dtype=int)
                global_fem_idx = dist_work[ys, xs]
                fem_labels = np.array([em_labels[i] if (0 <= i < len(em_labels)) else "" for i in global_fem_idx], dtype=object)
                out_df = pd.DataFrame({'X': xs, 'Y': ys, 'colony': colony_nums, 'FEM_idx': global_fem_idx, 'FEM_label': fem_labels})
                spec_vals = smooth_cube[ys, xs, :]
                spec_df_out = pd.DataFrame(spec_vals, columns=[str(c) for c in spec_df.columns])
                final_out = pd.concat([out_df, spec_df_out], axis=1)
                final_out.to_excel(final_xlsx_path, index=False)
                print(f"  [저장 완료] {final_xlsx_path}")
            except Exception as e: print(f"  [Step 4 에러] {stem}: {e}")

    # ------------------------------------------------
    # [Step 5] ROI 내부 10EMs 분석
    # ------------------------------------------------
    print("\n" + "="*60)
    print(f"[Step 5] ROI 내부 10 엔드멤버 추출 (05_ 폴더)")
    print("="*60)

    save_path_s5 = os.path.join(root_dir, dir_step5)
    if not os.path.exists(save_path_s5): os.makedirs(save_path_s5)

    if os.path.exists(save_path_s4):
        roi_files = glob.glob(os.path.join(save_path_s4, "*_EM_Sel_pix_Raw.xlsx"))
        for roi_file in roi_files:
            stem = os.path.basename(roi_file).replace("_EM_Sel_pix_Raw.xlsx", "")
            target_roi_xlsx = os.path.join(save_path_s5, f"{stem}_10EMs_From_ROI.xlsx")
            if os.path.exists(target_roi_xlsx): print(f"  [건너뜀] Step 5 결과 존재: {stem}"); continue

            print(f"  ▶ [Step 5] 처리 중: {stem}")
            try:
                df = pd.read_excel(roi_file)
                y_col, x_col = None, None
                for c in df.columns:
                    if c.lower() in ['y', 'row']: y_col = c
                    if c.lower() in ['x', 'col']: x_col = c
                if not y_col or not x_col: continue
                coords = df[[y_col, x_col]].astype(int).copy(); coords.columns = ['Y', 'X']
                meta_cols = {y_col, x_col, 'colony', 'Colony', 'FEM_idx', 'FEM_label'}
                spectra = df.drop(columns=[c for c in meta_cols if c in df.columns], errors='ignore')
                wl = []; ok = True
                for c in spectra.columns:
                    v = parse_wavelength_col(c)
                    if v is None: ok = False; break
                    wl.append(v)
                wavelengths = np.array(wl, dtype=float) if ok and len(wl) == spectra.shape[1] else np.arange(spectra.shape[1], dtype=float)
                nb = spectra.shape[1]
                if nb < 3: continue
                win = 11 if nb >= 11 else max(3, (nb // 2) * 2 + 1); poly = 3 if win > 3 else min(2, win - 1)
                spectra_smooth = savgol_filter(spectra.to_numpy(dtype=float), window_length=win, polyorder=poly, axis=1)
                data_mat = spectra_smooth
                em_idx = calculate_ppi_indices(data_mat, num_endmembers=N_ENDMEMBERS_ROI, num_iterations=10000, random_seed=42)
                endmembers = data_mat[em_idx]
                em_df = pd.DataFrame(endmembers, columns=wavelengths)
                em_df.insert(0, 'Endmember_ID', [f'EM{i+1}' for i in range(N_ENDMEMBERS_ROI)])
                em_df.to_excel(target_roi_xlsx, index=False)
                
                plt.figure(figsize=(10, 5))
                for i in range(N_ENDMEMBERS_ROI):
                    plt.plot(wavelengths, endmembers[i], label=f'EM{i+1}', linewidth=2, color=EM_COLOR_10[i])
                plt.title(f'[{stem}] ROI Internal 10 Endmembers')
                plt.legend(ncol=2)
                plt.tight_layout()
                plt.savefig(os.path.join(save_path_s5, f"{stem}_Extrac_EM_Spec.png"))
                plt.close()

                dists = cdist(data_mat, endmembers)
                closest = np.argmin(dists, axis=1)
                y_max, x_max = coords['Y'].max() + 1, coords['X'].max() + 1

                em_map = np.full((y_max, x_max), fill_value=-1, dtype=int)
                for (y, x), em_id in zip(coords[['Y', 'X']].values, closest):
                    if 0 <= y < y_max and 0 <= x < x_max:
                        em_map[y, x] = int(em_id)

                em_map_masked = np.ma.masked_less(em_map, 0)
                cmap = ListedColormap(plt.get_cmap('tab10').colors[:N_ENDMEMBERS_ROI])
                
                plt.figure(figsize=(10, 8))
                im = plt.imshow(em_map_masked, cmap=cmap, interpolation='nearest', vmin=0, vmax=N_ENDMEMBERS_ROI-1)
                cbar = plt.colorbar(im, ticks=range(N_ENDMEMBERS_ROI))
                cbar.ax.set_yticklabels([f'EM{i+1}' for i in range(N_ENDMEMBERS_ROI)])
                plt.title(f'[{stem}] ROI Internal Distribution Map')
                plt.axis('off')
                plt.tight_layout()
                plt.savefig(os.path.join(save_path_s5, f"{stem}_EM_Distri_Map.png"))
                plt.close()
                print(f"    └ 저장 완료")

            except Exception as e:
                print(f"    [Step 5 에러] {stem}: {e}")
    else:
        print("  [알림] Step 4 결과 폴더가 없어 Step 5를 수행할 수 없습니다.")

    # ------------------------------------------------
    # [Step 6] ROI 10EMs 병합
    # ------------------------------------------------
    print("\n" + "="*60)
    print(f"[Step 6] ROI 10EMs 엑셀 파일 병합 (06_ 폴더)")
    print("="*60)

    save_path_s6 = os.path.join(root_dir, dir_step6)
    if not os.path.exists(save_path_s6): os.makedirs(save_path_s6)

    combined_10em_path = os.path.join(save_path_s6, "Combined_10EMs_From_ROI.xlsx")

    if os.path.exists(combined_10em_path):
        print(f"  [건너뜀] Step 6 병합 파일 존재: {combined_10em_path}")
    else:
        combined_roi_list = []
        if os.path.exists(save_path_s5):
            for dirpath, _, filenames in os.walk(save_path_s5):
                for f in filenames:
                    if "10EMs_From_ROI" in f and f.lower().endswith('.xlsx'):
                        try:
                            file_path = os.path.join(dirpath, f)
                            df = pd.read_excel(file_path)
                            stem_name = f.replace("_10EMs_From_ROI.xlsx", "")
                            df["Source_File"] = stem_name
                            combined_roi_list.append(df)
                        except Exception as e:
                            print(f"    [에러] {f}: {e}")
        
        if combined_roi_list:
            combined_roi_df = pd.concat(combined_roi_list, ignore_index=True)
            cols = list(combined_roi_df.columns)
            if "Source_File" in cols:
                cols.insert(0, cols.pop(cols.index("Source_File")))
                combined_roi_df = combined_roi_df[cols]
            combined_roi_df.to_excel(combined_10em_path, index=False)
            print(f"  [완료] 10EMs 병합 파일 저장됨: {combined_10em_path}")
        else:
            print("  [알림] 병합할 10EMs 파일이 없습니다.")

    # ------------------------------------------------
    # [Step 7] 최종 10EMs 선별
    # ------------------------------------------------
    print("\n" + "="*60)
    print(f"[Step 7] 최종 ROI 10EMs 선별 (07_ 폴더)")
    print("="*60)

    save_path_s7 = os.path.join(root_dir, dir_step7)
    if not os.path.exists(save_path_s7): os.makedirs(save_path_s7)

    final_10em_path = os.path.join(save_path_s7, "Final_10EMs_From_ROI.xlsx")

    if os.path.exists(final_10em_path):
        print(f"  [건너뜀] 최종 10EMs 파일 존재: {final_10em_path}")
    else:
        try:
            if not os.path.exists(combined_10em_path):
                print("  [오류] 병합 파일(Combined_10EMs)이 없어 Step 7을 수행할 수 없습니다.")
                exit()

            combined_df = pd.read_excel(combined_10em_path)
            meta_cols_10 = {"Endmember_ID", "Source", "Source_File"}
            spec_cols = [c for c in combined_df.columns if c not in meta_cols_10]
            
            data_matrix = combined_df[spec_cols].select_dtypes(include=[np.number]).values.astype(np.float32)
            
            if data_matrix.shape[0] < N_ENDMEMBERS_ROI:
                print("  [오류] 데이터가 너무 적어 최종 10개를 선별할 수 없습니다.")
            else:
                final_idx = calculate_ppi_indices(data_matrix, N_ENDMEMBERS_ROI, 1000, 42)
                final_ems = data_matrix[final_idx]
                
                final_df = pd.DataFrame(final_ems, columns=spec_cols)
                final_df.insert(0, "Final_EM_ID", [f"FEM{i+1}" for i in range(N_ENDMEMBERS_ROI)])
                
                if "Endmember_ID" in combined_df.columns:
                    final_df["Original_EM_ID"] = combined_df.iloc[final_idx]["Endmember_ID"].values
                if "Source_File" in combined_df.columns:
                    final_df["Source"] = combined_df.iloc[final_idx]["Source_File"].values

                final_df.to_excel(final_10em_path, index=False)
                print(f"  [완료] 최종 10EMs 저장됨: {final_10em_path}")

        except Exception as e:
            print(f"  [Step 7 에러] {e}")

    # ------------------------------------------------
    # [Step 8] 최종 분포맵 및 조성 분석 (수정됨: 첫째 열은 파일명)
    # ------------------------------------------------
    print("\n" + "="*60)
    print(f"[Step 8] 최종 분포맵 생성 및 조성 분석 (08_ 폴더)")
    print("="*60)

    save_path_s8 = os.path.join(root_dir, dir_step8)
    if not os.path.exists(save_path_s8): os.makedirs(save_path_s8)

    if not os.path.exists(final_10em_path):
        print("  [오류] Final 10EMs 파일이 없어 Step 8을 중단합니다.")
    else:
        final_df = pd.read_excel(final_10em_path)
        meta_drop = {"Final_EM_ID","Original_EM_ID","Source","File","Stem","Filename","Dataset","Notes"}
        spec_df = final_df.drop(columns=[c for c in meta_drop if c in final_df.columns], errors='ignore')
        
        final_waves = []; spec_cols_ok = []
        for c in spec_df.columns:
            v = parse_wavelength_col(c)
            if v is not None: final_waves.append(v); spec_cols_ok.append(c)
        idx_ord = np.argsort(final_waves)
        final_waves = np.array(final_waves, float)[idx_ord]
        final_spec = spec_df[[spec_cols_ok[i] for i in idx_ord]].to_numpy(dtype=np.float32)
        K_final = final_spec.shape[0]
        cmap_fixed = ListedColormap(plt.get_cmap('tab10').colors[:K_final], name='EM10_fixed')
        norm_fixed = BoundaryNorm(np.arange(-0.5, K_final+0.5, 1), ncolors=K_final)

        if os.path.exists(save_path_s4):
            raw_files = glob.glob(os.path.join(save_path_s4, "*_EM_Sel_pix_Raw.xlsx"))
            for raw_path in raw_files:
                stem = os.path.basename(raw_path).replace("_EM_Sel_pix_Raw.xlsx", "")
                
                out_dist_xlsx = os.path.join(save_path_s8, f"{stem}_Colony_FinalEM_Distribution.xlsx")
                if os.path.exists(out_dist_xlsx):
                    print(f"  [건너뜀] Step 8 결과 존재: {stem}")
                    continue

                print(f"  ▶ [Step 8] 분석 중: {stem}")
                try:
                    raw_df = pd.read_excel(raw_path)
                    y_col, x_col = find_coord_cols(raw_df)
                    colony_col = None
                    for c in raw_df.columns:
                        if str(c).strip().lower() in ("colony","colonie","colonies"): colony_col = c; break
                    coords = raw_df[[y_col, x_col]].astype(int).copy(); coords.columns = ['Y', 'X']
                    meta_to_drop = {y_col, x_col, 'FEM_idx', 'FEM_label'}
                    if colony_col: meta_to_drop.add(colony_col)
                    spec_only = raw_df.drop(columns=[c for c in meta_to_drop if c in raw_df.columns], errors='ignore')

                    roi_waves = []; roi_cols = []
                    for c in spec_only.columns:
                        v = parse_wavelength_col(c)
                        if v is not None: roi_waves.append(v); roi_cols.append(c)
                    if not roi_cols: continue
                    roi_waves = np.array(roi_waves, float)
                    spec_mat_src = spec_only[roi_cols].to_numpy(dtype=np.float32)
                    diff = np.abs(roi_waves[:, None] - final_waves[None, :])
                    src_idx = diff.argmin(axis=0)
                    spec_mat = spec_mat_src[:, src_idx]
                    dists = cdist(spec_mat, final_spec)
                    assigned = np.argmin(dists, axis=1)

                    H = int(coords['Y'].max()) + 1; W = int(coords['X'].max()) + 1
                    em_map = np.full((H, W), fill_value=-1, dtype=int)
                    for (y, x), lab in zip(coords[['Y','X']].values, assigned):
                        if 0 <= y < H and 0 <= x < W: em_map[y, x] = int(lab)

                    if colony_col:
                        colony_ids = np.full((H, W), 0, dtype=int)
                        rows = raw_df[[y_col, x_col, colony_col]].dropna().to_numpy()
                        for y, x, cval in rows: colony_ids[int(y), int(x)] = max(int(cval), 0)
                        lbl_img = colony_ids
                        uniq = np.unique(lbl_img[lbl_img > 0])
                        lab_to_num = {lab: int(lab) for lab in uniq}
                    else:
                        lbl_img, lab_to_num = number_colonies_left_to_right(em_map >= 0)

                    results = []
                    labs = [l for l in np.unique(lbl_img) if l > 0]
                    for lab in labs:
                        mask = (lbl_img == lab) & (em_map >= 0)
                        n = int(mask.sum())
                        if n == 0: continue
                        vals = em_map[mask]
                        counts = np.bincount(vals, minlength=K_final).astype(float)
                        ratios = counts / n
                        
                        # [Step 8 변경사항] "File" 컬럼을 첫번째로 (파일명 그대로 사용)
                        row = {
                            "File": os.path.basename(raw_path), # raw_path의 basename (No1.xlsx 등)
                            "Colony_Number": int(lab_to_num.get(lab, lab)),
                            "Total_Pixels": n
                        }
                        for i in range(K_final): row[f'FEM{i+1}'] = ratios[i]
                        results.append(row)

                    if results:
                        dist_df = pd.DataFrame(results).sort_values("Colony_Number")
                        # 컬럼 순서 강제: File이 맨 앞
                        cols = ["File", "Colony_Number", "Total_Pixels"] + [f'FEM{i+1}' for i in range(K_final)]
                        dist_df = dist_df[cols]
                        
                        mean_row = {"File": "Mean", "Colony_Number": "", "Total_Pixels": dist_df["Total_Pixels"].mean()}
                        fem_cols = [f'FEM{i+1}' for i in range(K_final)]
                        mean_row.update(dist_df[fem_cols].mean().to_dict())
                        dist_df = pd.concat([dist_df, pd.DataFrame([mean_row])], ignore_index=True)
                        
                        dist_df.to_excel(out_dist_xlsx, index=False)
                        print(f"    └ 통계 저장 완료")

                    plt.figure(figsize=(10, 8))
                    im = plt.imshow(np.ma.masked_less(em_map, 0), cmap=cmap_fixed, norm=norm_fixed, interpolation='nearest')
                    cbar = plt.colorbar(im, ticks=range(K_final))
                    cbar.ax.set_yticklabels([f'EM{i+1}' for i in range(K_final)])
                    plt.title("Endmember Distribution Map (Final 10EMs)"); plt.axis('off'); plt.tight_layout()
                    plt.savefig(os.path.join(save_path_s8, f"{stem}_FinalEM_Distribution.png"), dpi=200); plt.close()
                    
                    base = np.zeros((H, W), dtype=np.uint8); base[em_map >= 0] = 220
                    color = cv2.cvtColor(base, cv2.COLOR_GRAY2BGR)
                    for lab in labs:
                        ys, xs = np.where(lbl_img == lab)
                        if ys.size == 0: continue
                        cy, cx = int(np.mean(ys)), int(np.mean(xs))
                        num = int(lab_to_num.get(lab, lab))
                        cv2.putText(color, str(num), (cx-4, cy+4), cv2.FONT_HERSHEY_SIMPLEX, 0.35, (0,0,255), 1, cv2.LINE_AA)
                    plt.figure(figsize=(10, 8)); plt.imshow(color[..., ::-1]); plt.axis('off'); plt.tight_layout()
                    plt.savefig(os.path.join(save_path_s8, f"{stem}_ColonyNumbers.png"), dpi=200); plt.close()

                except Exception as e: print(f"    [Step 8 에러] {stem}: {e}")

    # ------------------------------------------------
    # [Step 9] Random Forest 학습
    # ------------------------------------------------
    print("\n" + "="*60)
    print(f"[Step 9] Random Forest 학습 (09_ 폴더)")
    print("="*60)

    save_path_s9 = os.path.join(root_dir, dir_step9)
    if not os.path.exists(save_path_s9): os.makedirs(save_path_s9)
    
    # Step 8 폴더 경로 정의 (Step 9, 10에서 사용)
    save_path_s8 = os.path.join(root_dir, dir_step8)

    rf_result_file = os.path.join(save_path_s9, "RF_Prediction_Results.xlsx")
    model_save_path = os.path.join(save_path_s9, "Final_RF_Model.pkl")

    if os.path.exists(rf_result_file) and os.path.exists(model_save_path):
        print(f"  [건너뜀] Step 9 학습 결과 존재: {rf_result_file}")
    else:
        if not os.path.exists(measured_data_path):
            print(f"  [오류] 실측 데이터 파일이 없습니다: {measured_data_path}")
        else:
            try:
                measured_df = pd.read_excel(measured_data_path)
                id_col_measured = measured_df.columns[0]
                target_col_measured = measured_df.columns[1]
                print(f"  실측 데이터 로드: {len(measured_df)}행")

                dist_files = glob.glob(os.path.join(save_path_s8, "*_Colony_FinalEM_Distribution.xlsx"))
                if not dist_files:
                    print("  [오류] Step 8 결과 파일이 없습니다.")
                else:
                    all_dist_list = []
                    for f in dist_files:
                        try:
                            df = pd.read_excel(f); df = df[df["File"] != "Mean"]
                            # Step 9 수정: 첫 번째 열("File")을 ID로 사용
                            # Step 8에서 첫 열에 파일명(stem) 저장, ID 매칭: File 열 값 + "-" + Colony_Number
                            # 하지만 Step 8에서 저장한 첫열이 "No1.xlsx" 처럼 확장자가 있다면 제거해야 함
                            # 코드 단순화를 위해 파일명(stem)을 다시 추출하여 ID 구성
                            stem = os.path.basename(f).replace("_Colony_FinalEM_Distribution.xlsx", "")
                            df["Match_ID"] = df.apply(lambda row: f"{stem}-{int(row['Colony_Number'])}", axis=1)
                            
                            all_dist_list.append(df)
                        except: pass
                    
                    if not all_dist_list: print("  [오류] 유효한 분포 데이터 없음")
                    else:
                        dist_combined = pd.concat(all_dist_list, ignore_index=True)
                        merged_data = pd.merge(dist_combined, measured_df[[id_col_measured, target_col_measured]], 
                                               left_on="Match_ID", right_on=id_col_measured, how="inner")
                        
                        if len(merged_data) == 0:
                            print("  [경고] 매칭되는 데이터가 없습니다. ID 형식을 확인하세요.")
                        else:
                            print(f"  최종 학습 데이터: {len(merged_data)}행 (매칭 성공)")
                            fem_cols = [c for c in merged_data.columns if "FEM" in c]
                            X = merged_data[fem_cols].values; y = merged_data[target_col_measured].values
                            
                            # 이상치 제거
                            temp_model = RandomForestRegressor(n_estimators=100, random_state=42, n_jobs=-1)
                            temp_model.fit(X, y); preds = temp_model.predict(X)
                            errors = np.abs(y - preds); n_remove = int(len(y) * 0.05)
                            if n_remove > 0: mask = np.argsort(errors)[:-n_remove]; X_final, y_final = X[mask], y[mask]
                            else: X_final, y_final = X, y
                            
                            final_model = RandomForestRegressor(n_estimators=100, random_state=42, n_jobs=-1)
                            final_model.fit(X_final, y_final)
                            final_r2 = r2_score(y_final, final_model.predict(X_final))
                            print(f"  [학습 완료] R2 Score: {final_r2:.4f}")
                            
                            merged_data.to_excel(rf_result_file, index=False)
                            joblib.dump(final_model, model_save_path)
                            print(f"  [저장 완료] 모델 및 결과 저장됨")
            except Exception as e: print(f"  [Step 9 에러] {e}")
                
    # ------------------------------------------------
    # [Step 10] 예측 맵 생성 (수정됨: Re-mapping 로직 추가)
    # ------------------------------------------------
    print("\n" + "="*60)
    print(f"[Step 10] Vitreousness 예측 맵 생성 (10_ 폴더)")
    print("="*60)

    save_path_s10 = os.path.join(root_dir, dir_step10)
    if not os.path.exists(save_path_s10): os.makedirs(save_path_s10)
    
    # Final 10EMs 로드 (Re-mapping용)
    if os.path.exists(final_10em_path):
        final_df_10 = pd.read_excel(final_10em_path)
        meta_drop = {"Final_EM_ID","Original_EM_ID","Source","File","Stem","Filename","Dataset","Notes"}
        spec_df_10 = final_df_10.drop(columns=[c for c in meta_drop if c in final_df_10.columns], errors='ignore')
        
        final_waves = []; spec_cols_ok = []
        for c in spec_df_10.columns:
            v = parse_wavelength_col(c)
            if v is not None: final_waves.append(v); spec_cols_ok.append(c)
        idx_ord = np.argsort(final_waves)
        final_waves = np.array(final_waves, float)[idx_ord]
        final_spec_10 = spec_df_10[[spec_cols_ok[i] for i in idx_ord]].to_numpy(dtype=np.float32)
        
    else:
        print("  [오류] Final 10EMs 파일이 없어 Re-mapping 불가. Step 10 중단.")
        final_spec_10 = None

    if not os.path.exists(model_save_path):
        print(f"  [오류] 학습된 모델이 없습니다: {model_save_path}")
    elif final_spec_10 is not None:
        try:
            model = joblib.load(model_save_path)
            print("  [INFO] 모델 로드 완료")

            # Step 4의 Raw Pixel Data를 입력으로 사용
            if os.path.exists(save_path_s4):
                raw_files = glob.glob(os.path.join(save_path_s4, "*_EM_Sel_pix_Raw.xlsx"))
                
                for f_idx, raw_path in enumerate(raw_files, 1):
                    file_name = os.path.basename(raw_path)
                    stem = file_name.replace("_EM_Sel_pix_Raw.xlsx", "")
                    
                    out_xlsx_path = os.path.join(save_path_s10, f"{stem}_Predicted_Vitreousness.xlsx")
                    if os.path.exists(out_xlsx_path):
                        print(f"  [건너뜀] Step 10 결과 존재: {stem}")
                        continue

                    print(f"  [{f_idx}/{len(raw_files)}] 예측 맵 생성 중: {stem}")
                    
                    try:
                        df = pd.read_excel(raw_path)
                        if df.shape[0] == 0: continue
                        y_col, x_col = find_coord_cols(df)
                        
                        # [Re-mapping 로직]
                        # Raw 데이터에서 스펙트럼 추출 -> 파장 매칭 -> 거리 계산 -> 재할당
                        meta_to_drop_raw = {y_col, x_col, 'FEM_idx', 'FEM_label', 'colony', 'Colony'}
                        spec_only = df.drop(columns=[c for c in meta_to_drop_raw if c in df.columns], errors='ignore')

                        roi_waves = []; roi_cols = []
                        for c in spec_only.columns:
                            v = parse_wavelength_col(c)
                            if v is not None: roi_waves.append(v); roi_cols.append(c)
                        
                        if not roi_cols: continue
                        roi_waves = np.array(roi_waves, float)
                        spec_mat_src = spec_only[roi_cols].to_numpy(dtype=np.float32)
                        
                        diff = np.abs(roi_waves[:, None] - final_waves[None, :])
                        src_idx = diff.argmin(axis=0)
                        spec_mat = spec_mat_src[:, src_idx]

                        dists = cdist(spec_mat, final_spec_10)
                        assigned = np.argmin(dists, axis=1) # 0 ~ 9

                        # 모델 입력 생성 (One-Hot)
                        X_input = np.zeros((len(df), N_ENDMEMBERS_ROI))
                        X_input[np.arange(len(df)), assigned] = 1.0
                        
                        y_pred = model.predict(X_input)
                        y_pred = np.clip(y_pred, 0, 1)
                        if INVERT_PRED: y_pred = 1.0 - y_pred 

                        # 이미지 재구성
                        xs = df[x_col].values.astype(int)
                        ys = df[y_col].values.astype(int)
                        w = xs.max() + 1
                        h = ys.max() + 1
                        
                        img = np.full((h, w), np.nan, dtype=float)
                        img[ys, xs] = y_pred

                        mask = ~np.isnan(img)
                        structure = np.ones((3, 3), dtype=int)
                        labeled_array, num_features = nd_label(mask, structure=structure)
                        
                        img_mean = np.full((h, w), np.nan, dtype=float)
                        img_index = np.full((h, w), np.nan, dtype=float)
                        stats_list = []
                        
                        if num_features > 0:
                            for i in range(1, num_features + 1):
                                locs = (labeled_array == i)
                                vals = img[locs]
                                if len(vals) == 0: continue
                                mean_val = np.nanmean(vals)
                                img_mean[locs] = mean_val
                                n_glassy = np.sum(vals > TH_GLASSY_LOWER)
                                n_inter = np.sum((vals >= TH_MEALY_UPPER) & (vals <= TH_GLASSY_LOWER))
                                n_mealy = np.sum(vals < TH_MEALY_UPPER)
                                n_total = len(vals)
                                idx_val = (1.0 * n_glassy + 0.5 * n_inter) / n_total
                                img_index[locs] = idx_val
                                stats_list.append({
                                    "File": stem, "Colony_ID": i, "Pixel_Count": n_total,
                                    "Mean_Vitreousness": mean_val, "Vitreousness_Index": idx_val,
                                    "Count_Glassy": n_glassy, "Count_Intermediate": n_inter, "Count_Mealy": n_mealy
                                })

                        if stats_list: pd.DataFrame(stats_list).to_excel(out_xlsx_path, index=False)
                        
                        plt.figure(figsize=(7, 6)); im = plt.imshow(img, cmap='jet', vmin=0, vmax=1, interpolation="nearest")
                        plt.axis("off"); plt.tight_layout()
                        plt.savefig(os.path.join(save_path_s10, f"{stem}_01_pixel_map.png"), dpi=300); plt.close()
                        
                        plt.figure(figsize=(7, 6)); im_mean = plt.imshow(img_mean, cmap='jet', vmin=0, vmax=1, interpolation="nearest")
                        plt.axis("off"); plt.tight_layout()
                        plt.savefig(os.path.join(save_path_s10, f"{stem}_02_colony_mean.png"), dpi=300); plt.close()
                        
                        plt.figure(figsize=(7, 6)); im_idx = plt.imshow(img_index, cmap='jet', vmin=0, vmax=1, interpolation="nearest")
                        plt.axis("off"); plt.tight_layout()
                        plt.savefig(os.path.join(save_path_s10, f"{stem}_03_colony_index.png"), dpi=300); plt.close()

                    except Exception as e: print(f"    [Step 10 에러] {stem}: {e}")
            else: print("  [알림] Step 4 결과 없음.")
        except Exception as e: print(f"  [Step 10 모델 로드 에러] {e}")

    print("\n" + "="*60)
    print(" 모든 작업이 완료되었습니다.")
    print("="*60)
