# Supplementary material for: Spatially resolved quantification of wheat kernel vitreousness using hyperspectral imaging and spectral unmixing
Source: Front Plant Sci. 2026 May 18;17:1832288. doi: 10.3389/fpls.2026.1832288 (PMC13222845; doi:10.3389/fpls.2026.1832288)
Supplement: Supplementary Code S1 — Python scripts for RGB-based creaseness analysis. This file contains scripts for RGB image preprocessing, kernel segmentation, crease detection, and extraction of geometric features used for creaseness quantification. [file DataSheet3.zip › SupplCode1_RGB_Creaseness_analysis3.py]

import os
import multiprocessing
import signal
import sys
import time
import glob
from functools import partial
os.environ["OMP_NUM_THREADS"] = "1"
os.environ["MKL_NUM_THREADS"] = "1"
os.environ["OPENBLAS_NUM_THREADS"] = "1"
os.environ["VECLIB_MAXIMUM_THREADS"] = "1"
os.environ["NUMEXPR_NUM_THREADS"] = "1"

import numpy as np
import matplotlib
matplotlib.use('Agg')
import matplotlib.pyplot as plt
import cv2
import pandas as pd
from tqdm import tqdm
from skimage.measure import label, regionprops
from skimage.morphology import (
    binary_opening, remove_small_objects,
    binary_dilation, binary_erosion, disk
)

class TimeoutException(Exception):
    pass

def timeout_handler(signum, frame):
    print(f"\n[Timeout Signal] Force quitting worker logic...", flush=True)
    raise TimeoutException()

def init_worker():
    """ 워커 프로세스 초기화 """
    try:
        cv2.setNumThreads(0)
    except:
        pass
    signal.signal(signal.SIGINT, signal.SIG_IGN)

def get_largest_component(mask):
    """ 마스크에서 가장 큰 연결 요소 하나만 남김 """
    if mask.sum() == 0:
        return mask
        
    labeled = label(mask)
    regions = regionprops(labeled)
    
    if not regions:
        return mask
        
    largest_region = max(regions, key=lambda r: r.area)
    new_mask = np.zeros_like(mask, dtype=bool)
    new_mask[labeled == largest_region.label] = True
    
    return new_mask

def fill_mask_holes(mask):
    """ 외곽선 기반 채우기 """
    mask_u8 = (mask.astype(np.uint8) * 255)
    contours, _ = cv2.findContours(mask_u8, cv2.RETR_EXTERNAL, cv2.CHAIN_APPROX_SIMPLE)
    filled_mask = np.zeros_like(mask_u8)
    cv2.drawContours(filled_mask, contours, -1, 255, -1)
    return filled_mask > 0

def refine_mask_with_grabcut(img_rgb, rough_mask, iter_count=5):
    """ GrabCut을 이용한 객체 경계 정밀 보정 """
    rough_mask = get_largest_component(rough_mask)

    img_uint8 = (img_rgb * 255).astype(np.uint8)
    refined_mask = np.zeros_like(rough_mask, dtype=np.uint8)
    regions = regionprops(label(rough_mask))
    
    for r in regions:
        minr, minc, maxr, maxc = r.bbox
        pad = 20
        minr_pad, minc_pad = max(0, minr - pad), max(0, minc - pad)
        maxr_pad, maxc_pad = min(img_rgb.shape[0], maxr + pad), min(img_rgb.shape[1], maxc + pad)

        roi_img = img_uint8[minr_pad:maxr_pad, minc_pad:maxc_pad]
        roi_mask_input = rough_mask[minr_pad:maxr_pad, minc_pad:maxc_pad].astype(np.uint8)

        gc_mask = np.zeros(roi_img.shape[:2], dtype=np.uint8)
        gc_mask[:] = cv2.GC_BGD
        dilated_roi = binary_dilation(roi_mask_input, footprint=disk(3))
        gc_mask[dilated_roi > 0] = cv2.GC_PR_BGD
        roi_mask_input[roi_mask_input > 0] = cv2.GC_PR_FGD
        eroded_roi = binary_erosion(roi_mask_input, footprint=disk(80))
        gc_mask[eroded_roi > 0] = cv2.GC_FGD

        bgdModel = np.zeros((1, 65), np.float64)
        fgdModel = np.zeros((1, 65), np.float64)

        try:
            cv2.grabCut(roi_img, gc_mask, None, bgdModel, fgdModel, iter_count, cv2.GC_INIT_WITH_MASK)
        except Exception:
            refined_mask[minr_pad:maxr_pad, minc_pad:maxc_pad] = np.maximum(
                refined_mask[minr_pad:maxr_pad, minc_pad:maxc_pad], roi_mask_input)
            continue

        mask2 = np.where((gc_mask == 2) | (gc_mask == 0), 0, 1).astype('uint8')
        refined_mask[minr_pad:maxr_pad, minc_pad:maxc_pad] = np.maximum(
            refined_mask[minr_pad:maxr_pad, minc_pad:maxc_pad], mask2)

    mask_u8 = (refined_mask * 255).astype(np.uint8)
    k_size = 81 
    blurred_mask = cv2.GaussianBlur(mask_u8, (k_size, k_size), 0)
    _, smooth_mask_u8 = cv2.threshold(blurred_mask, 127, 255, cv2.THRESH_BINARY)
    final_mask = smooth_mask_u8 > 0
    final_mask = remove_small_objects(final_mask, min_size=500)
    final_mask = fill_mask_holes(final_mask)
    final_mask = get_largest_component(final_mask)
    
    return final_mask

def analyze_flouriness_ratio(rgb_img, seed_mask):
    """ 종자 내부의 흰색(분상질) 영역 비율 계산 """
    if seed_mask.sum() == 0:
        return 0.0, np.zeros_like(seed_mask)

    img_uint8 = (rgb_img * 255).astype(np.uint8)
    lab = cv2.cvtColor(img_uint8, cv2.COLOR_RGB2LAB)
    l_ch, _, _ = cv2.split(lab)

    masked_l_values = l_ch[seed_mask > 0]

    if len(masked_l_values) < 10 or masked_l_values.max() == masked_l_values.min():
        thresh = 127
    else:
        thresh, _ = cv2.threshold(masked_l_values, 0, 255, cv2.THRESH_BINARY + cv2.THRESH_OTSU)

    white_part_mask = (l_ch > thresh) & seed_mask
    white_part_mask = binary_opening(white_part_mask, footprint=disk(2))
    white_part_mask = binary_dilation(white_part_mask, footprint=disk(1))

    total_pixels = seed_mask.sum()
    white_pixels = white_part_mask.sum()
    ratio = white_pixels / total_pixels if total_pixels > 0 else 0

    return ratio, white_part_mask

def get_rotated_dimensions_by_crease(seed_mask, start_pt, end_pt):
    """ 벡터 투영을 통해 Crease 라인에 평행한 Bounding Box의 4개 좌표를 직접 계산 """
    contours, _ = cv2.findContours(seed_mask.astype(np.uint8), cv2.RETR_EXTERNAL, cv2.CHAIN_APPROX_SIMPLE)
    if not contours: return 0, 0, None
    
    pts = np.vstack(contours).squeeze().astype(np.float32)
    if pts.ndim == 1: pts = pts.reshape(-1, 2)

    vec = end_pt - start_pt
    len_vec = np.linalg.norm(vec)
    if len_vec == 0: return 0, 0, None
    
    u = vec / len_vec               
    v = np.array([-u[1], u[0]])     

    proj_u = np.dot(pts, u)
    proj_v = np.dot(pts, v)

    min_u, max_u = proj_u.min(), proj_u.max()
    min_v, max_v = proj_v.min(), proj_v.max()

    width = max_u - min_u
    height = max_v - min_v

    p1 = min_u * u + min_v * v
    p2 = max_u * u + min_v * v
    p3 = max_u * u + max_v * v
    p4 = min_u * u + max_v * v
    
    box_points = np.array([p1, p2, p3, p4], dtype=np.int32)

    return width, height, box_points

def compute_watershed_crease(rgb_img, seed_mask, min_area=200):
    """ Watershed 알고리즘 및 Crease 영역(Gap Area) 면적 계산 """
    seed_mask = get_largest_component(seed_mask)
    
    img_uint8 = (rgb_img * 255).astype(np.uint8)
    gray_full = cv2.cvtColor(img_uint8, cv2.COLOR_RGB2GRAY)
    
    labeled = label(seed_mask)
    regions = regionprops(labeled)
    
    rows = []
    total_crease_mask = np.zeros_like(seed_mask, dtype=np.uint8)
    total_dist_map = np.zeros_like(seed_mask, dtype=np.float32)

    for r in regions:
        if r.area < min_area: continue
        sid = r.label
        
        minr, minc, maxr, maxc = r.bbox
        
        pad = 10
        minr_p, minc_p = max(0, minr-pad), max(0, minc-pad)
        maxr_p, maxc_p = min(rgb_img.shape[0], maxr+pad), min(rgb_img.shape[1], maxc+pad)
        
        roi_rgb = img_uint8[minr_p:maxr_p, minc_p:maxc_p]
        roi_gray = gray_full[minr_p:maxr_p, minc_p:maxc_p]
        roi_mask = (labeled[minr_p:maxr_p, minc_p:maxc_p] == sid).astype(np.uint8)
        
        if roi_mask.sum() == 0: continue

        contours, _ = cv2.findContours(roi_mask, cv2.RETR_EXTERNAL, cv2.CHAIN_APPROX_SIMPLE)
        midpoint_depth = 0
        entrance_len_px = 0
        defect_coords = {'start': None, 'end': None, 'far': None, 'mid': None, 'body_center': None, 'proj_pt': None}
        
        start_pt_roi = None
        end_pt_roi = None
        
        gap_area_px = 0.0
        gap_contour_global = None 

        if contours:
            cnt = contours[0]
            hull_indices = cv2.convexHull(cnt, returnPoints=False)
            if hull_indices is not None and len(hull_indices) > 3 and len(cnt) > 3:
                try:
                    defects = cv2.convexityDefects(cnt, hull_indices)
                    if defects is not None:
                        max_defect_idx = np.argmax(defects[:, 0, 3])
                        s_idx, e_idx, f_idx, _ = defects[max_defect_idx, 0]
                        
                        start_pt = np.array(cnt[s_idx][0])
                        end_pt = np.array(cnt[e_idx][0])
                        far_pt = np.array(cnt[f_idx][0])
                        
                        start_pt_roi = start_pt
                        end_pt_roi = end_pt
                        entrance_len_px = np.linalg.norm(end_pt - start_pt)
                        
                        if s_idx < e_idx:
                            if s_idx < f_idx < e_idx:
                                gap_cnt = cnt[s_idx:e_idx+1]
                            else:
                                gap_cnt = np.vstack((cnt[e_idx:], cnt[:s_idx+1]))
                        else: 
                            if e_idx < f_idx < s_idx:
                                gap_cnt = np.vstack((cnt[s_idx:], cnt[:e_idx+1]))
                            else:
                                gap_cnt = cnt[e_idx:s_idx+1]

                        if gap_cnt is not None and len(gap_cnt) > 2:
                             gap_area_px = cv2.contourArea(gap_cnt)
                             gap_contour_global = gap_cnt.copy()
                             gap_contour_global[:, 0, 0] += minc_p
                             gap_contour_global[:, 0, 1] += minr_p

                        vec_base = end_pt - start_pt
                        vec_far = far_pt - start_pt
                        len_base_sq = np.dot(vec_base, vec_base)

                        if len_base_sq == 0:
                            proj_pt_crease = start_pt
                            dist = np.linalg.norm(far_pt - start_pt)
                        else:
                            t = np.dot(vec_far, vec_base) / len_base_sq
                            proj_pt_crease = start_pt + t * vec_base
                            dist = np.linalg.norm(far_pt - proj_pt_crease)

                        midpoint_depth = dist
                        
                        defect_coords['start'] = (int(start_pt[0] + minc_p), int(start_pt[1] + minr_p))
                        defect_coords['end']   = (int(end_pt[0] + minc_p), int(end_pt[1] + minr_p))
                        defect_coords['far']   = (int(far_pt[0] + minc_p), int(far_pt[1] + minr_p))
                        defect_coords['mid']   = (int(proj_pt_crease[0] + minc_p), int(proj_pt_crease[1] + minr_p))
                except Exception:
                    pass

        dim_parallel_px = 0
        dim_perp_px = 0
        box_contour_global = None
        if start_pt_roi is not None and end_pt_roi is not None:
             w_para, h_perp, local_box = get_rotated_dimensions_by_crease(roi_mask, start_pt_roi, end_pt_roi)
             dim_parallel_px = w_para
             dim_perp_px = h_perp
             
             if local_box is not None:
                 box_contour_global = local_box.copy()
                 box_contour_global[:, 0] += minc_p 
                 box_contour_global[:, 1] += minr_p 
        else:
             dim_parallel_px = r.major_axis_length 
             dim_perp_px = r.minor_axis_length

        dist_transform = cv2.distanceTransform(roi_mask, cv2.DIST_L2, 5)
        total_dist_map[minr_p:maxr_p, minc_p:maxc_p] = np.maximum(
            total_dist_map[minr_p:maxr_p, minc_p:maxc_p], dist_transform
        )

        _, max_val, _, max_loc = cv2.minMaxLoc(dist_transform)
        peak_thresh_val = max_val * 0.8
        _, peak_mask = cv2.threshold(dist_transform, peak_thresh_val, 255, cv2.THRESH_BINARY)
        peak_mask = peak_mask.astype(np.uint8)
        peak_mask = cv2.morphologyEx(peak_mask, cv2.MORPH_OPEN, cv2.getStructuringElement(cv2.MORPH_RECT, (3, 3)))
        
        num_peak_labels, _ = cv2.connectedComponents(peak_mask)
        real_peak_count = num_peak_labels - 1 

        dist_to_body_center = 0
        if real_peak_count > 1:
            defect_coords['body_center'] = None
            defect_coords['proj_pt'] = None
        else:
            center_pt_roi = np.array(max_loc) 
            if start_pt_roi is not None and end_pt_roi is not None:
                body_center_global = (int(center_pt_roi[0] + minc_p), int(center_pt_roi[1] + minr_p))
                defect_coords['body_center'] = body_center_global

                vec_AB = end_pt_roi - start_pt_roi
                vec_AP = center_pt_roi - start_pt_roi 
                len_AB_sq = np.dot(vec_AB, vec_AB)

                if len_AB_sq == 0:
                    dist_to_body_center = np.linalg.norm(vec_AP)
                    proj_pt_roi = start_pt_roi
                else:
                    t = np.dot(vec_AP, vec_AB) / len_AB_sq
                    proj_pt_roi = start_pt_roi + t * vec_AB 
                    dist_to_body_center = np.linalg.norm(center_pt_roi - proj_pt_roi)
                
                proj_pt_global = (int(proj_pt_roi[0] + minc_p), int(proj_pt_roi[1] + minr_p))
                defect_coords['proj_pt'] = proj_pt_global
            else:
                defect_coords['body_center'] = None
                defect_coords['proj_pt'] = None

        clahe = cv2.createCLAHE(clipLimit=3.0, tileGridSize=(8,8))
        enhanced_gray = clahe.apply(roi_gray)
        kernel = cv2.getStructuringElement(cv2.MORPH_RECT, (9, 9))
        tophat = cv2.morphologyEx(enhanced_gray, cv2.MORPH_BLACKHAT, kernel)
        
        markers = np.zeros_like(roi_gray, dtype=np.int32)
        markers[roi_mask == 0] = 0
        _, sure_fg = cv2.threshold(dist_transform, 0.4 * dist_transform.max(), 255, 0)
        markers[sure_fg > 0] = 1 
        _, crease_candidate = cv2.threshold(tophat, 0, 255, cv2.THRESH_BINARY + cv2.THRESH_OTSU)
        markers[crease_candidate > 0] = 2
        
        ws_markers = np.zeros_like(roi_gray, dtype=np.int32)
        ws_markers[roi_mask == 0] = 1
        ws_markers[roi_mask > 0] = 0
        ws_markers[sure_fg > 0] = 2
        ws_markers[crease_candidate > 0] = 3
        
        ws_result = cv2.watershed(roi_rgb, ws_markers)
        final_crease_mask = (ws_result == 3).astype(np.uint8)
        total_crease_mask[minr_p:maxr_p, minc_p:maxc_p] = np.maximum(
            total_crease_mask[minr_p:maxr_p, minc_p:maxc_p], final_crease_mask
        )

        seed_area = roi_mask.sum()
        crease_area = final_crease_mask.sum()
        crease_ratio = crease_area / seed_area if crease_area > 0 else 0
        
        rows.append({
            "seed_id": sid,
            "mid_depth_px": round(midpoint_depth, 2),
            "entrance_len_px": round(entrance_len_px, 2),
            "center_depth_px": round(dist_to_body_center, 2),
            "seed_area_px": seed_area,
            "dim_parallel_px": round(dim_parallel_px, 2),
            "dim_perp_px": round(dim_perp_px, 2),           
            "crease_box_contour": box_contour_global,     
            "crease_gap_area_px": round(gap_area_px, 2),
            "gap_contour": gap_contour_global,           
            "crease_ratio": round(crease_ratio, 4),
            "coord_start": defect_coords['start'],
            "coord_end": defect_coords['end'],
            "coord_far": defect_coords['far'],
            "coord_mid": defect_coords['mid'],
            "coord_body_center": defect_coords['body_center'],
            "coord_proj": defect_coords['proj_pt']
        })

    df = pd.DataFrame(rows)
    if not df.empty:
        df = df.sort_values("seed_id").reset_index(drop=True)
    
    return df, total_crease_mask, total_dist_map

def visualize_results_v2(rgb_image, seed_mask, crease_mask, dist_map, white_mask, df, save_path=None):
    """ 2x2 Grid 시각화 (원본, 마스크, 분상질, 측정라인) """
    if df.empty: return

    img1 = rgb_image.copy()
    img2 = rgb_image.copy()
    img2[~seed_mask] = 1.0  
    img3 = img2.copy()
    overlay_color = np.array([0.0, 1.0, 0.0])  
    alpha = 0.5
    for c in range(3):
        img3[:, :, c] = np.where(white_mask,
                                 img3[:, :, c] * (1 - alpha) + overlay_color[c] * alpha,
                                 img3[:, :, c])
    img4_uint8 = (img2 * 255).astype(np.uint8).copy()
    
    for _, row in df.iterrows():
        start_pt = row['coord_start']
        end_pt = row['coord_end']
        far_pt = row['coord_far']
        mid_pt = row['coord_mid']
        body_center_pt = row['coord_body_center']
        proj_pt = row['coord_proj']
        gap_contour = row['gap_contour']
        box_contour = row['crease_box_contour']

        if isinstance(gap_contour, np.ndarray) and len(gap_contour) > 0:
            overlay = img4_uint8.copy()
            cv2.fillPoly(overlay, [gap_contour], (255, 0, 0))  # Red
            cv2.addWeighted(overlay, 0.4, img4_uint8, 0.6, 0, img4_uint8)
            cv2.polylines(img4_uint8, [gap_contour], isClosed=True, color=(255, 0, 0), thickness=2)

        if box_contour is not None:
            cv2.drawContours(img4_uint8, [box_contour], 0, (0, 0, 255), 5)

        if start_pt is not None and end_pt is not None:
            cv2.line(img4_uint8, start_pt, end_pt, (0, 0, 0), 5)
        if mid_pt is not None and far_pt is not None:
            cv2.line(img4_uint8, mid_pt, far_pt, (0, 0, 0), 5)
        if body_center_pt is not None and proj_pt is not None:
            cv2.line(img4_uint8, body_center_pt, proj_pt, (0, 255, 255), 5)
            cv2.circle(img4_uint8, body_center_pt, 10, (0, 255, 255), -1)

    img4 = img4_uint8.astype(np.float32) / 255.0

    fig, axes = plt.subplots(2, 2, figsize=(12, 12))
    ax_list = axes.flatten()
    
    images = [img1, img2, img3, img4]
    titles = ["1. Original Image", "2. Segmentation Mask", "3. Flouriness (Green)", "4. Measurements (Lines)"]

    for ax, img, title in zip(ax_list, images, titles):
        ax.imshow(img)
        ax.set_title(title, fontsize=14, fontweight='bold')
        ax.axis('off')

    plt.tight_layout()

    if save_path:
        plt.savefig(save_path, dpi=300, bbox_inches='tight')
    
    plt.close('all')

def process_single_image(file_path, output_folder):
    """ 단일 이미지를 처리하는 Worker 함수 """
    filename = os.path.basename(file_path)
    signal.signal(signal.SIGALRM, timeout_handler)
    signal.alarm(60) 
    
    try:
        rgb = plt.imread(file_path)
        if rgb is None:
            return None

        if rgb.dtype != np.float32 and rgb.dtype != np.float64:
            rgb_f = rgb.astype(np.float32) / 255.0
        else:
            rgb_f = rgb.copy()
        img_uint8 = (rgb_f * 255).astype(np.uint8)
        blurred_img = cv2.bilateralFilter(img_uint8, d=9, sigmaColor=75, sigmaSpace=75)
        
        lab = cv2.cvtColor(blurred_img, cv2.COLOR_RGB2LAB)
        l_ch, a_ch, b_ch = cv2.split(lab)
        
        otsu_thresh_val, _ = cv2.threshold(b_ch, 0, 255, cv2.THRESH_BINARY + cv2.THRESH_OTSU)
        strengthen_offset = 5 
        final_thresh_val = min(otsu_thresh_val + strengthen_offset, 254)
        
        _, seed_mask_uint8 = cv2.threshold(b_ch, final_thresh_val, 255, cv2.THRESH_BINARY)
        seed_mask = seed_mask_uint8.astype(bool)
        morph_kernel_size = 11
        footprint = disk(morph_kernel_size // 2)
        seed_mask = binary_opening(seed_mask, footprint=footprint)
        seed_mask = remove_small_objects(seed_mask, min_size=200)
        if seed_mask.sum() == 0:
            return None
        seed_mask = refine_mask_with_grabcut(rgb_f, seed_mask, iter_count=5)
        
        seed_mask = get_largest_component(seed_mask)
        
        if seed_mask.sum() == 0:
            return None
            
        df_shape, crease_mask_vis, dist_map_vis = compute_watershed_crease(rgb_f, seed_mask)
        
        white_ratio, white_mask_vis = analyze_flouriness_ratio(rgb_f, seed_mask)

        if not df_shape.empty:
            base_name = os.path.splitext(filename)[0]
            df_shape.insert(0, 'filename', base_name)
            df_shape['white_ratio'] = round(white_ratio, 4)
            
            img_save_path = os.path.join(output_folder, f"{base_name}_result.png")
            
            visualize_results_v2(rgb_f, seed_mask, crease_mask_vis, dist_map_vis, white_mask_vis, df_shape, save_path=img_save_path)
            
            return df_shape
        
        return None
    
    except TimeoutException:
        print(f"\n[Timeout] {filename} processing took too long (>60s). Skipping...", flush=True)
        return None

    except Exception as e:
        print(f"\n[Error] {filename}: {e}", flush=True)
        return None
    
    finally:
        signal.alarm(0)


def run_processing_folder(input_folder, output_dirname="output_crease_test", filename_output="integrated_results_final.xlsx", num_processes=8):
    """
    한 폴더 내의 이미지들을 병렬로 처리하고 결과를 엑셀로 저장
    """
    output_folder = os.path.join(input_folder, output_dirname)
    os.makedirs(output_folder, exist_ok=True)
    output_excel_path = os.path.join(output_folder, filename_output)

    extensions = ['*.jpg', '*.jpeg', '*.png', '*.JPG', '*.JPEG', '*.PNG']
    raw_image_files = []
    for ext in extensions:
        raw_image_files.extend(glob.glob(os.path.join(input_folder, ext)))

    image_files = [f for f in raw_image_files if "result" not in os.path.basename(f).lower()]

    if not image_files:
        print(f"No images found in {input_folder}")
        return

    print(f"Found {len(image_files)} images.")
    
    with multiprocessing.Pool(processes=num_processes, initializer=init_worker, maxtasksperchild=1) as pool:
        func = partial(process_single_image, output_folder=output_folder)
        
        results = list(tqdm(
            pool.imap_unordered(func, image_files, chunksize=1), 
            total=len(image_files),
            desc="Processing"
        ))

    valid_results = [r for r in results if r is not None]

    if valid_results:
        final_df = pd.concat(valid_results, ignore_index=True)
        try:
            final_df.to_excel(output_excel_path, index=False)
            print(f"[Success] Folder done. Saved to: {os.path.basename(output_excel_path)}")
        except Exception as e:
            print(f"[Error] Excel save failed: {e}")
            csv_backup = output_excel_path.replace(".xlsx", ".csv")
            final_df.to_csv(csv_backup, index=False)
            print(f" -> Saved as CSV instead: {csv_backup}")
    else:
        print("[Info] No valid data extracted for this folder.")

if __name__ == "__main__":
    multiprocessing.freeze_support()
    ROOT_FOLDER = r"/mnt/e/data_s2"
    NUM_CORES = 8
    OUTPUT_DIRNAME = "output_crease_test"
    INDIVIDUAL_FILENAME = "integrated_results_final.xlsx"
    FINAL_OUTPUT_PATH = os.path.join(ROOT_FOLDER, "FINAL_TOTAL_SUMMARYB2.xlsx")

    if not os.path.exists(ROOT_FOLDER):
        print(f"[Error] Root folder not found: {ROOT_FOLDER}")
        sys.exit(1)

    print("==========================================")
    print(f"   MASTER SCRIPT STARTED (Single Folder Mode)")
    print(f"   Root Folder: {ROOT_FOLDER}")
    print("==========================================\n")
    try:
        start_time = time.time()
        print(f">>> Processing images in: {ROOT_FOLDER}")
        run_processing_folder(
            input_folder=ROOT_FOLDER, 
            output_dirname=OUTPUT_DIRNAME, 
            filename_output=INDIVIDUAL_FILENAME,
            num_processes=NUM_CORES
        )
        
        elapsed = time.time() - start_time
        print(f">>> [Done] Analysis finished in {elapsed:.1f} seconds.")
        
    except Exception as e:
        print(f"\n[CRITICAL ERROR] Failed to process {ROOT_FOLDER}")
        print(f"Reason: {e}")
        sys.exit(1)
    print("\n" + "="*50)
    print("   PHASE 2: Applying Correction & Saving Final Summary...")
    print("="*50)
    generated_excel_path = os.path.join(ROOT_FOLDER, OUTPUT_DIRNAME, INDIVIDUAL_FILENAME)
    
    if os.path.exists(generated_excel_path):
        try:
            total_df = pd.read_excel(generated_excel_path)
            
            if not total_df.empty:
                print(f" -> Loaded data: {len(total_df)} rows")
                if 'filename' in total_df.columns:
                    total_df['filename'] = total_df['filename'].apply(lambda x: os.path.splitext(str(x))[0])

                print("\n   Applying Correction Formula...")
                required_cols = ['center_depth_px', 'white_ratio', 'dim_perp_px', 'crease_ratio']
                
                if set(required_cols).issubset(total_df.columns):
                    total_df['corrected_depth_H_px'] = (
                        (0.9729 * total_df['center_depth_px']) + 
                        (78.8150 * total_df['white_ratio']) - 
                        (0.0099 * total_df['dim_perp_px']) - 
                        (15.2274 * total_df['crease_ratio']) - 
                        17.0713
                    )
                    print("   -> Correction calculated successfully.")
                else:
                    print("   -> [Warning] Missing columns for correction. Skipping calculation.")
                    missing = set(required_cols) - set(total_df.columns)
                    print(f"      Missing: {missing}")
                cols_to_keep = [
                    'filename',              
                    'corrected_depth_H_px',  
                    'center_depth_px',       
                    'mid_depth_px',
                    'entrance_len_px',       
                    'seed_area_px', 
                    'dim_parallel_px', 
                    'dim_perp_px', 
                    'crease_gap_area_px', 
                    'crease_ratio', 
                    'white_ratio'
                ]
                final_cols = [c for c in cols_to_keep if c in total_df.columns]
                total_df_clean = total_df[final_cols]
                total_df_clean.to_excel(FINAL_OUTPUT_PATH, index=False)
                
                print("\n" + "="*50)
                print(f"   [SUCCESS] Final aggregated file saved!")
                print(f"   Path: {FINAL_OUTPUT_PATH}")
                print(f"   Total Rows: {len(total_df_clean)}")
                print("="*50)
            else:
                 print(f" -> [Warning] Result file is empty: {generated_excel_path}")

        except Exception as e:
            print(f"\n[Error] Failed to save final excel: {e}")
            if 'total_df' in locals() and not total_df.empty:
                total_df.to_csv(FINAL_OUTPUT_PATH.replace('.xlsx', '.csv'), index=False)
                print("   -> Saved as CSV instead (due to error).")
    else:
        print(f"\n[Error] Result file not found at: {generated_excel_path}")
        print("Analysis might have failed or no images were found.")
